# Supplementary material for: Tiger sharks support the characterization of the world’s largest seagrass ecosystem
Source: Nat Commun. 2022 Nov 1;13:6328. doi: 10.1038/s41467-022-33926-1 (PMC9626626; doi:10.1038/s41467-022-33926-1)
Supplement: Supplementary file 5 — Source Data [file 41467_2022_33926_MOESM5_ESM.xlsx]

## Sheet: Table 1
Core Site	Core	Corg stock (0-30 cm)	Corg stock (0-100 cm)	Corg density	Seagrass info.
		Mg C/ha	Mg C/ha	g/cm3
S1	C2	16.63	55.43	0.0049	Moderate Thalassia
S1	C3	16.02	53.41	0.0046	Moderate Thalassia
S2	C2	21.07	70.24	0.0067	Moderate Syringodium
S2	C3	19.98	66.6	0.0063	Moderate Syringodium
S3	C2	18.97	63.23	0.0062	Moderate Thalassia
S3	C3	18.71	62.37	0.0053	Moderate Thalassia
S4	C2	17.99	59.97	0.0055	Dense Thalassia
S4	C3	14.67	48.91	0.0039	Dense Thalassia
S5	C2	25.79	85.97	0.0087	Dense Thalassia
S5	C3	25.65	85.5	0.0088	Dense Thalassia
S6	C2	17.57	58.57	0.0054	Moderate Thalassia
S6	C3	11.88	39.59	0.0033	Moderate Thalassia
S7	C2	23.01	76.7	0.0075	Moderate Thalassia
S8	C2	32.48	108.25	0.0116	Dense Thalassia
S9	C2	21.94	73.15	0.0073	Moderate Thalassia
S10	C3	15.23	50.76	0.0068	Sparse Thalassia
1w		19.17	63.92	0.0062	Dense Thalassia
2w		28.51	95.04	0.0092	Sparse Syringodium
3w		20.89	69.64	0.0071	Moderate Thalassia
4w		22	73.32	0.0075	Moderate Thalassia
5u		23.3	77.68	0.0084	Moderate Syringodium
Note: Data used for Corg calculation can be seen in Data for Supplemental Figure 7 and 8

## Sheet: Supplemental Figure 3
OBJECTID	FID_SG_vot	Id	gridcode	FID_Domina	type	tident	ident	Latitude	Longitude	comment	new_trk	new_seg	display	color	altitude	depth	temp	time	model	filename	ltime	desc_	link	Shape_Leng
1	1566	1566	0	0	TRACK	314	1	25.4126	-77.914	Sand					0	0	0							0.000918893
2	1566	1566	0	1	TRACK	314	2	25.4117	-77.9142	G-II	TRUE				0	0	0							0.00039548
3	1566	1566	0	2	TRACK	314	3	25.4113	-77.9143	Sand	TRUE				0	0	0							0.000511791
4	4764	4764	20	3	TRACK	132	5	24.321	-76.6124	Sg-II	TRUE				0	0	0							0.000426837
5	4764	4764	20	4	TRACK	132	6	24.3206	-76.6126	Sg-I	TRUE				0	0	0							0.000339282
6	4764	4764	20	5	TRACK	132	7	24.3204	-76.6128	Sg-II	TRUE				0	0	0							0.00102879
7	4764	4764	20	6	TRACK	132	8	24.3195	-76.6133	Sg-I	TRUE				0	0	0							9.85054e-05
8	3781	3781	20	7	TRACK	729	10	24.6126	-76.8458	Sand	TRUE				0	0	0							0.000840139
9	3781	3781	20	8	TRACK	729	11	24.6134	-76.8459	Sand	TRUE				0	0	0							0.000420064
10	3781	3781	20	9	TRACK	729	12	24.6138	-76.846	Sand	TRUE				0	0	0							0.00029082
11	3781	3781	20	10	TRACK	729	13	24.6141	-76.846	Sg-I	TRUE				0	0	0							0.00025042
12	3781	3781	20	11	TRACK	729	14	24.6144	-76.846	Sg-II	TRUE				0	0	0							0.000129255
13	3781	3781	20	12	TRACK	729	15	24.6145	-76.8461	Sand	TRUE				0	0	0							0.000137332
14	1597	1597	0	13	TRACK	243	17	25.4082	-77.8422	Sand	TRUE				0	0	0							0.00132496
15	1597	1597	0	14	TRACK	243	18	25.4069	-77.8419	Sand	TRUE				0	0	0							0.000316108
16	1597	1597	0	15	TRACK	243	19	25.4065	-77.8418	Sand	TRUE				0	0	0							0.000195044
17	1536	1536	20	16	TRACK	224	21	25.4285	-77.7708	Sg-III	TRUE				0	0	0							0.000930869
18	1536	1536	20	17	TRACK	224	22	25.429	-77.7701	Sg-II	TRUE				0	0	0							8.86909e-05
19	1537	1537	40	17	TRACK	224	22	25.429	-77.7701	Sg-II	TRUE				0	0	0							0.000295476
20	1537	1537	40	18	TRACK	224	23	25.4293	-77.7698	Sg-III	TRUE				0	0	0							0.00072401
21	2880	2880	40	19	TRACK	676	27	24.6748	-76.8583	Sg-I	TRUE				0	0	0							0.000570871
22	2880	2880	40	20	TRACK	676	28	24.6751	-76.8578	Sand	TRUE				0	0	0							0.000436976
23	2880	2880	40	21	TRACK	676	29	24.6753	-76.8574	Sg-I	TRUE				0	0	0							0.0009585
24	1534	1534	0	22	TRACK	370	31	25.4447	-77.9794	Sg-III	TRUE				0	0	0							0.000618507
25	1534	1534	0	23	TRACK	370	32	25.4449	-77.98	Sg-III	TRUE				0	0	0							0.000543082
26	1534	1534	0	24	TRACK	370	33	25.445	-77.9805	Sg-II	TRUE				0	0	0							0.000731663
27	1534	1534	0	25	TRACK	370	34	25.4452	-77.9812	Sg-III	TRUE				0	0	0							0.000211193
28	3150	3150	40	26	TRACK	750	36	24.5208	-76.8042	Sg-I	TRUE				0	0	0							0.00117161
29	3150	3150	40	27	TRACK	750	37	24.5214	-76.8032	Sg-II	TRUE				0	0	0							0.000537561
30	3150	3150	40	28	TRACK	750	38	24.5218	-76.8028	Sg-III	TRUE				0	0	0							0.000234319
31	3296	3296	40	29	TRACK	112	40	24.3559	-76.5889	Sg-III	TRUE				0	0	0							0.000298423
32	3296	3296	40	30	TRACK	112	41	24.3556	-76.5889	Sg-II	TRUE				0	0	0							0.000120509
33	3296	3296	40	31	TRACK	112	42	24.3555	-76.5888	Sg-II	TRUE				0	0	0							0.000137732
34	3296	3296	40	32	TRACK	112	43	24.3553	-76.5888	Sg-II	TRUE				0	0	0							0.000137732
35	3296	3296	40	33	TRACK	112	44	24.3552	-76.5888	C-I	TRUE				0	0	0							0.000103305
36	3296	3296	40	34	TRACK	112	45	24.3551	-76.5888	C-II	TRUE				0	0	0							0.000407457
37	3296	3296	40	35	TRACK	112	46	24.3547	-76.5887	Sg-II	TRUE				0	0	0							6.88609e-05
38	3296	3296	40	36	TRACK	112	47	24.3546	-76.5887	Sg-IV	TRUE				0	0	0							0.000344334
39	4195	4195	40	37	TRACK	607	49	23.7373	-77.4185	Sg-III	TRUE				0	0	0							0.00114019
40	4195	4195	40	38	TRACK	607	50	23.7373	-77.4196	Sg-I	TRUE				0	0	0							0.000289062
41	4195	4195	40	39	TRACK	607	51	23.7374	-77.4199	Sg-III	TRUE				0	0	0							8.36276e-05
42	4383	4383	20	39	TRACK	607	51	23.7374	-77.4199	Sg-III	TRUE				0	0	0							0.000582821
43	4383	4383	20	40	TRACK	607	52	23.7374	-77.4206	Sg-IV	TRUE				0	0	0							0.000216801
44	3150	3150	40	41	TRACK	745	54	24.538	-76.8046	Sand	TRUE				0	0	0							0.000481071
45	3150	3150	40	42	TRACK	745	55	24.5384	-76.8046	Sand	TRUE				0	0	0							0.00162169
46	3150	3150	40	43	TRACK	745	56	24.5401	-76.8045	Sg-I	TRUE				0	0	0							0.000131906
47	3244	3244	20	44	TRACK	61	58	24.3866	-76.6446	Sg-III	TRUE				0	0	0							0.00232681
48	3244	3244	20	45	TRACK	62	60	24.3839	-76.6552	Sg-II	TRUE				0	0	0							0.00136047
49	1510	1510	60	46	TRACK	277	62	25.4375	-77.9387	Sg-II	TRUE				0	0	0							0.000674493
50	1510	1510	60	47	TRACK	277	63	25.4373	-77.9394	Sg-IV	TRUE				0	0	0							0.000155645
51	1510	1510	60	48	TRACK	277	64	25.4373	-77.9395	MA-I	TRUE				0	0	0							0.000142689
52	1510	1510	60	49	TRACK	277	65	25.4373	-77.9397	Sg-III	TRUE				0	0	0							0.00106362
53	1510	1510	60	50	TRACK	277	66	25.4371	-77.9407	Sg-II	TRUE				0	0	0							0.000142681
54	3150	3150	40	51	TRACK	739	68	24.5583	-76.8085	Sg-II	TRUE				0	0	0							0.000640508
55	3150	3150	40	52	TRACK	739	69	24.5587	-76.809	Sg-III	TRUE				0	0	0							0.00091806
56	2992	2992	20	53	TRACK	739	70	24.5593	-76.8097	Sg-IV	TRUE				0	0	0							0.000123089
57	3150	3150	40	53	TRACK	739	70	24.5593	-76.8097	Sg-IV	TRUE				0	0	0							0.000432021
58	2880	2880	40	54	TRACK	706	72	24.6794	-76.838	Sg-III	TRUE				0	0	0							0.000749469
59	2880	2880	40	55	TRACK	706	73	24.68	-76.8383	Sg-II	TRUE				0	0	0							0.000206481
60	2880	2880	40	56	TRACK	706	74	24.6802	-76.8384	Sg-I	TRUE				0	0	0							0.00134598
61	2880	2880	40	57	TRACK	682	78	24.6791	-76.8791	Sand	TRUE				0	0	0							0.000356813
62	2880	2880	40	58	TRACK	682	79	24.6794	-76.8789	Sand	TRUE				0	0	0							0.000465131
63	2880	2880	40	59	TRACK	682	80	24.6798	-76.8787	Sand	TRUE				0	0	0							0.00110866
64	1534	1534	0	60	TRACK	283	82	25.4213	-77.946	MA-I	TRUE				0	0	0							0.000487012
65	1534	1534	0	61	TRACK	283	83	25.4216	-77.9464	MA-I	TRUE				0	0	0							8.72265e-05
66	1534	1534	0	62	TRACK	283	84	25.4216	-77.9465	MA-I	TRUE				0	0	0							0.00162822
67	4383	4383	20	63	TRACK	594	86	23.7213	-77.4209	Sg-II	TRUE				0	0	0							0.000792338
68	4383	4383	20	64	TRACK	594	87	23.7218	-77.4215	Sg-III	TRUE				0	0	0							0.000312934
69	4383	4383	20	65	TRACK	594	88	23.722	-77.4218	Sg-I	TRUE				0	0	0							0.00081897
70	4383	4383	20	66	TRACK	594	89	23.7225	-77.4224	Sand	TRUE				0	0	0							0.000106528
71	3560	3560	0	67	TRACK	733	91	24.5749	-76.8083	Sg-I	TRUE				0	0	0							0.000877636
72	3560	3560	0	68	TRACK	733	92	24.5756	-76.8088	MA-I	TRUE				0	0	0							0.0002904
73	3560	3560	0	69	TRACK	733	93	24.5759	-76.8089	Sg-I	TRUE				0	0	0							0.0008002
74	1510	1510	60	70	TRACK	264	95	25.4694	-77.9538	Sg-IV	TRUE				0	0	0							0.00129937
75	1510	1510	60	71	TRACK	264	96	25.4681	-77.9536	Sg-II	TRUE				0	0	0							0.000216557
76	1510	1510	60	72	TRACK	264	97	25.4679	-77.9535	Sg-IV	TRUE				0	0	0							0.000813972
77	3203	3203	40	73	TRACK	52	99	24.4078	-76.6585	MA-I	TRUE				0	0	0							0.0018163
78	3203	3203	40	74	TRACK	52	100	24.4063	-76.6574	Sg-II	TRUE				0	0	0							0.000184469
79	3203	3203	40	75	TRACK	52	101	24.4062	-76.6573	MA-I	TRUE				0	0	0							0.000227032
80	1642	1642	0	76	TRACK	450	103	25.3642	-78.1461	Sg-III	TRUE				0	0	0							0.00168858
81	1642	1642	0	77	TRACK	450	104	25.3659	-78.1465	Sg-IV	TRUE				0	0	0							0.000225555
82	1510	1510	60	78	TRACK	297	106	25.4623	-77.9212	Sg-I	TRUE				0	0	0							0.000767534
83	1510	1510	60	79	TRACK	297	107	25.4615	-77.9213	Sg-IV	TRUE				0	0	0							0.000767522
84	1510	1510	60	80	TRACK	297	108	25.4608	-77.9214	Sg-III	TRUE				0	0	0							0.000365781
85	1480	1480	40	81	TRACK	372	110	25.454	-78.0124	Sg-II	TRUE				0	0	0							0.000339233
86	1480	1480	40	82	TRACK	372	111	25.4537	-78.0126	MA-I	TRUE				0	0	0							0.000931234
87	1480	1480	40	83	TRACK	372	112	25.453	-78.0132	MA-I	TRUE				0	0	0							0.000299325
88	1480	1480	40	84	TRACK	372	113	25.4528	-78.0134	MA-I	TRUE				0	0	0							0.000246109
89	1480	1480	40	85	TRACK	372	114	25.4526	-78.0135	Sg-I	TRUE				0	0	0							0.000319282
90	4195	4195	40	86	TRACK	608	116	23.7429	-77.4266	Sg-III	TRUE				0	0	0							0.0020388
91	4195	4195	40	87	TRACK	608	117	23.7449	-77.4271	Sg-IV	TRUE				0	0	0							6.70082e-05
92	2022	2022	40	88	TRACK	514	119	25.1126	-79.1124	Sg-I	TRUE				0	0	0							0.000400332
93	2022	2022	40	89	TRACK	514	120	25.1129	-79.1121	Sg-II	TRUE				0	0	0							0.000209404
94	2022	2022	40	90	TRACK	514	121	25.113	-79.112	Sg-I	TRUE				0	0	0							0.000905361
95	2022	2022	40	91	TRACK	514	122	25.1137	-79.1114	Sg-II	TRUE				0	0	0							0.000468083
96	3190	3190	20	92	TRACK	145	124	24.4153	-76.6767	G-II	TRUE				0	0	0							0.0024702
97	1568	1568	40	93	TRACK	317	126	25.4084	-77.892	Sand	TRUE				0	0	0							0.000649325
98	1568	1568	40	94	TRACK	317	127	25.4084	-77.8913	C-I	TRUE				0	0	0							0.000722274
99	1568	1568	40	95	TRACK	317	128	25.4083	-77.8906	MA-I	TRUE				0	0	0							0.000488819
100	1568	1568	40	96	TRACK	317	129	25.4083	-77.8901	G-I	TRUE				0	0	0							0.000134342
101	1569	1569	20	96	TRACK	317	129	25.4083	-77.8901	G-I	TRUE				0	0	0							0.000398245
102	4344	4344	0	97	TRACK	621	131	23.6551	-77.4052	Sg-II	TRUE				0	0	0							0.00251719
103	4233	4233	60	98	TRACK	585	133	23.7057	-77.4484	Sg-III	TRUE				0	0	0							0.00076862
104	4233	4233	60	99	TRACK	585	134	23.7061	-77.4478	Sg-II	TRUE				0	0	0							0.00101482
105	4233	4233	60	100	TRACK	585	135	23.7066	-77.4469	Sg-III	TRUE				0	0	0							0.000228185
106	1509	1509	20	101	TRACK	287	139	25.4302	-77.9518	MA-I	TRUE				0	0	0							0.000522158
107	1509	1509	20	102	TRACK	287	140	25.4306	-77.9522	Sg-III	TRUE				0	0	0							0.000155409
108	1509	1509	20	103	TRACK	287	141	25.4307	-77.9523	MA-I	TRUE				0	0	0							0.00014919
109	1509	1509	20	104	TRACK	287	142	25.4309	-77.9523	MA-I	TRUE				0	0	0							0.00014297
110	1509	1509	20	105	TRACK	287	143	25.431	-77.9524	Sg-II	TRUE				0	0	0							0.000211354
111	1509	1509	20	106	TRACK	287	144	25.4311	-77.9526	Sg-III	TRUE				0	0	0							0.000391618
112	1509	1509	20	107	TRACK	287	145	25.4314	-77.9528	Sg-II	TRUE				0	0	0							0.00027351
113	1509	1509	20	108	TRACK	287	146	25.4317	-77.953	Sg-IV	TRUE				0	0	0							8.70255e-05
114	1509	1509	20	109	TRACK	287	147	25.4317	-77.953	Sg-II	TRUE				0	0	0							0.000136759
115	4344	4344	0	110	TRACK	552	149	23.6711	-77.4047	Sg-III	TRUE				0	0	0							0.00195733
116	5489	5489	20	111	TRACK	504	151	25.1462	-79.1289	Sg-III	TRUE				0	0	0							0.000302804
117	5489	5489	20	112	TRACK	504	152	25.1464	-79.1287	Sg-II	TRUE				0	0	0							0.000104824
118	5489	5489	20	113	TRACK	504	153	25.1465	-79.1286	Sand	TRUE				0	0	0							6.98779e-05
119	5489	5489	20	114	TRACK	504	154	25.1465	-79.1285	Sg-II	TRUE				0	0	0							0.0014791
120	2880	2880	40	115	TRACK	685	156	24.6634	-76.8619	Sand	TRUE				0	0	0							0.0011417
121	2880	2880	40	116	TRACK	685	157	24.6645	-76.8616	Sand	TRUE				0	0	0							0.000704695
122	1642	1642	0	117	TRACK	448	159	25.3589	-78.1415	Sg-III	TRUE				0	0	0							0.000394536
123	1849	1849	40	117	TRACK	448	159	25.3589	-78.1415	Sg-III	TRUE				0	0	0							0.00151021
124	1445	1445	20	118	TRACK	382	161	25.4713	-78.0457	Sg-III	TRUE				0	0	0							0.0002158
125	1445	1445	20	119	TRACK	382	162	25.4712	-78.0459	Sg-IV	TRUE				0	0	0							0.00146863
126	1445	1445	20	120	TRACK	382	163	25.4707	-78.0473	Sg-III	TRUE				0	0	0							0.000371656
127	3560	3560	0	121	TRACK	734	165	24.5709	-76.8039	Sand	TRUE				0	0	0							0.000384687
128	3560	3560	0	122	TRACK	734	166	24.5712	-76.8041	Sg-I	TRUE				0	0	0							0.000958458
129	3560	3560	0	123	TRACK	734	167	24.572	-76.8047	MA-I	TRUE				0	0	0							0.000410763
130	3560	3560	0	124	TRACK	734	168	24.5723	-76.8049	Sg-I	TRUE				0	0	0							0.000371649
131	3227	3227	20	125	TRACK	154	170	24.4096	-76.7085	Sg-III	TRUE				0	0	0							0.000845326
132	3227	3227	20	126	TRACK	154	171	24.41	-76.7093	Sg-II	TRUE				0	0	0							0.000123524
133	3229	3229	40	126	TRACK	154	171	24.41	-76.7093	Sg-II	TRUE				0	0	0							0.000121332
134	3229	3229	40	127	TRACK	154	172	24.4101	-76.7095	Sand	TRUE				0	0	0							0.000116596
135	3229	3229	40	128	TRACK	154	173	24.4101	-76.7096	C-II	TRUE				0	0	0							0.000431409
136	3227	3227	20	129	TRACK	154	174	24.4103	-76.71	Sand	TRUE				0	0	0							0.000137584
137	3229	3229	40	129	TRACK	154	174	24.4103	-76.71	Sand	TRUE				0	0	0							3.14824e-05
138	3227	3227	20	130	TRACK	154	175	24.4104	-76.7101	C-II	TRUE				0	0	0							0.000198208
139	4937	4937	0	131	TRACK	639	177	23.6129	-77.379	Sg-III	TRUE				0	0	0							0.00230351
140	2941	2941	40	132	TRACK	730	179	24.6128	-76.8392	Sand	TRUE				0	0	0							0.00223146
141	1481	1481	20	133	TRACK	340	181	25.4543	-77.9878	MA-II	TRUE				0	0	0							0.000381291
142	1481	1481	20	134	TRACK	340	182	25.454	-77.9878	Sg-I	TRUE				0	0	0							0.000310201
143	1481	1481	20	135	TRACK	340	183	25.4536	-77.9878	Sg-II	TRUE				0	0	0							0.000226191
144	1481	1481	20	136	TRACK	340	184	25.4534	-77.9878	MA-II	TRUE				0	0	0							0.000129251
145	1481	1481	20	137	TRACK	340	185	25.4533	-77.9878	Sg-I	TRUE				0	0	0							0.000148641
146	1481	1481	20	138	TRACK	340	186	25.4531	-77.9878	Sg-II	TRUE				0	0	0							0.000620402
147	1481	1481	20	139	TRACK	340	187	25.4525	-77.9878	Sg-III	TRUE				0	0	0							0.00010341
148	1481	1481	20	140	TRACK	340	188	25.4524	-77.9878	Sg-IV	TRUE				0	0	0							0.000316661
149	4195	4195	40	141	TRACK	602	190	23.7215	-77.4039	Sg-II	TRUE				0	0	0							0.000615257
150	4195	4195	40	142	TRACK	602	191	23.722	-77.4043	Sg-II	TRUE				0	0	0							0.000307636
151	4195	4195	40	143	TRACK	602	192	23.7223	-77.4045	Sg-II	TRUE				0	0	0							0.000627819
152	4195	4195	40	144	TRACK	602	193	23.7227	-77.4049	Sg-III	TRUE				0	0	0							0.000470863
153	4195	4195	40	145	TRACK	602	194	23.7231	-77.4052	Sg-III	TRUE				0	0	0							6.27766e-05
154	4195	4195	40	146	TRACK	602	195	23.7231	-77.4052	Sg-III	TRUE				0	0	0							8.78951e-05
155	3217	3217	60	147	TRACK	59	197	24.3909	-76.658	Sg-II	TRUE				0	0	0							0.00197157
156	3217	3217	60	148	TRACK	59	198	24.3918	-76.6562	Sg-III	TRUE				0	0	0							0.000271495
157	1510	1510	60	149	TRACK	276	200	25.4417	-77.9419	Sg-III	TRUE				0	0	0							0.000494336
158	1510	1510	60	150	TRACK	276	201	25.4412	-77.942	Sg-IV	TRUE				0	0	0							6.88324e-05
159	1510	1510	60	151	TRACK	276	202	25.4411	-77.942	Sg-III	TRUE				0	0	0							0.000150177
160	1510	1510	60	152	TRACK	276	203	25.441	-77.9421	Sg-IV	TRUE				0	0	0							0.000143922
161	1510	1510	60	153	TRACK	276	204	25.4408	-77.9421	Sg-II	TRUE				0	0	0							0.000106373
162	1510	1510	60	154	TRACK	276	205	25.4407	-77.9421	Sg-IV	TRUE				0	0	0							0.000494336
163	1510	1510	60	155	TRACK	276	206	25.4402	-77.9422	MA-I	TRUE				0	0	0							0.000187726
164	1510	1510	60	156	TRACK	276	207	25.4401	-77.9423	Sg-I	TRUE				0	0	0							0.000431756
165	1510	1510	60	157	TRACK	276	208	25.4396	-77.9424	Sg-IV	TRUE				0	0	0							0.000100118
166	4937	4937	0	158	TRACK	630	210	23.6389	-77.3784	G-II	TRUE				0	0	0							0.000286626
167	4937	4937	0	159	TRACK	630	211	23.6389	-77.3787	G-II	TRUE				0	0	0							0.000137076
168	4937	4937	0	160	TRACK	630	212	23.6389	-77.3788	Sg-II	TRUE				0	0	0							0.000324016
169	4370	4370	20	161	TRACK	630	213	23.6389	-77.3792	Sg-III	TRUE				0	0	0							0.000357744
170	4937	4937	0	161	TRACK	630	213	23.6389	-77.3792	Sg-III	TRUE				0	0	0							0.000844831
171	4370	4370	20	162	TRACK	630	214	23.6388	-77.3804	Sg-II	TRUE				0	0	0							0.000211856
172	3096	3096	20	163	TRACK	785	216	24.5042	-76.7957	Sand	TRUE				0	0	0							0.00291365
173	2880	2880	40	164	TRACK	686	218	24.663	-76.8539	Sand	TRUE				0	0	0							0.00184437
174	1510	1510	60	165	TRACK	328	220	25.4864	-77.9955	Sg-III	TRUE				0	0	0							0.000211901
175	1510	1510	60	166	TRACK	328	221	25.4862	-77.9954	Sg-IV	TRUE				0	0	0							0.00174542
176	1883	1883	20	167	TRACK	458	223	25.3921	-78.1575	G-I	TRUE				0	0	0							0.000616787
177	1883	1883	20	168	TRACK	458	224	25.3925	-78.1571	Sg-III	TRUE				0	0	0							3.59322e-05
178	1883	1883	20	169	TRACK	458	225	25.3925	-78.157	G-I	TRUE				0	0	0							0.00100603
179	1883	1883	20	170	TRACK	458	226	25.3932	-78.1563	Sg-II	TRUE				0	0	0							6.58673e-05
180	1883	1883	20	171	TRACK	458	227	25.3933	-78.1563	G-I	TRUE				0	0	0							0.000275463
181	1534	1534	0	172	TRACK	344	229	25.4457	-77.9882	Sg-III	TRUE				0	0	0							0.00194678
182	1534	1534	0	173	TRACK	344	230	25.4455	-77.9901	Sg-IV	TRUE				0	0	0							0.000406787
183	3203	3203	40	174	TRACK	46	232	24.4083	-76.6425	G-I	TRUE				0	0	0							0.0020025
184	4764	4764	20	175	TRACK	140	234	24.3375	-76.6127	Sg-I	TRUE				0	0	0							0.0017971
185	4764	4764	20	176	TRACK	140	235	24.3362	-76.6139	Sg-II	TRUE				0	0	0							0.000354533
186	3781	3781	20	177	TRACK	719	237	24.6373	-76.8447	Sg-I	TRUE				0	0	0							0.000975986
187	3781	3781	20	178	TRACK	719	238	24.637	-76.8438	Sand	TRUE				0	0	0							0.000986157
188	3781	3781	20	179	TRACK	719	239	24.6368	-76.8428	Sg-I	TRUE				0	0	0							0.000426987
189	3781	3781	20	180	TRACK	719	240	24.6367	-76.8424	Sand	TRUE				0	0	0							0.000355829
190	3781	3781	20	181	TRACK	719	241	24.6366	-76.8421	Sg-I	TRUE				0	0	0							0.000467661
191	3781	3781	20	182	TRACK	719	242	24.6364	-76.8416	Sand	TRUE				0	0	0							0.000365997
192	3341	3341	40	183	TRACK	162	244	24.3281	-76.5567	Sg-II	TRUE				0	0	0							0.000241105
193	3341	3341	40	184	TRACK	162	245	24.3283	-76.5569	Sg-I	TRUE				0	0	0							0.000693921
194	3341	3341	40	185	TRACK	162	246	24.3287	-76.5574	Sand	TRUE				0	0	0							0.000323435
195	3341	3341	40	186	TRACK	162	247	24.3289	-76.5577	Sg-I	TRUE				0	0	0							0.000817414
196	4937	4937	0	187	TRACK	635	249	23.6218	-77.3721	Sg-III	TRUE				0	0	0							0.00121046
197	4937	4937	0	188	TRACK	635	250	23.6218	-77.3733	Sg-IV	TRUE				0	0	0							0.000608237
198	4937	4937	0	189	TRACK	635	251	23.6219	-77.374	Sg-III	TRUE				0	0	0							0.000313154
199	1883	1883	20	190	TRACK	457	253	25.3966	-78.1541	MA-II	TRUE				0	0	0							0.000794245
200	1883	1883	20	191	TRACK	457	254	25.3972	-78.1536	MA-I	TRUE				0	0	0							0.000469036
201	1883	1883	20	192	TRACK	457	255	25.3976	-78.1534	MA-I	TRUE				0	0	0							0.000225144
202	1883	1883	20	193	TRACK	457	256	25.3978	-78.1532	MA-I	TRUE				0	0	0							6.25381e-05
203	1883	1883	20	194	TRACK	457	257	25.3978	-78.1532	G-I	TRUE				0	0	0							0.000687932
204	1883	1883	20	195	TRACK	451	259	25.387	-78.1475	Sg-III	TRUE				0	0	0							8.92121e-05
205	1883	1883	20	196	TRACK	451	260	25.3871	-78.1476	MA-I	TRUE				0	0	0							0.0013204
206	1883	1883	20	197	TRACK	451	261	25.3883	-78.148	Sg-III	TRUE				0	0	0							0.00015464
207	1883	1883	20	198	TRACK	451	262	25.3885	-78.1481	MA-I	TRUE				0	0	0							0.000499612
208	1883	1883	20	199	TRACK	451	263	25.3889	-78.1483	Sg-IV	TRUE				0	0	0							6.54276e-05
209	3414	3414	40	200	TRACK	125	265	24.3193	-76.5964	Sg-II	TRUE				0	0	0							0.00125298
210	3414	3414	40	201	TRACK	125	266	24.3181	-76.5968	Sg-I	TRUE				0	0	0							0.000663677
211	3414	3414	40	202	TRACK	125	267	24.3175	-76.5971	Sg-II	TRUE				0	0	0							0.000137309
212	1534	1534	0	203	TRACK	311	269	25.4211	-77.9632	Sg-II	TRUE				0	0	0							0.000439348
213	1534	1534	0	204	TRACK	311	270	25.4209	-77.9636	Sg-III	TRUE				0	0	0							0.000640191
214	1534	1534	0	205	TRACK	311	271	25.4207	-77.9642	Sg-III	TRUE				0	0	0							5.02015e-05
215	1534	1534	0	206	TRACK	311	272	25.4207	-77.9643	G-I	TRUE				0	0	0							0.000163186
216	1534	1534	0	207	TRACK	311	273	25.4207	-77.9644	G-I	TRUE				0	0	0							0.000972839
217	2941	2941	40	208	TRACK	731	275	24.6045	-76.8368	Sand	TRUE				0	0	0							0.00233908
218	3203	3203	40	209	TRACK	45	277	24.4123	-76.6463	MA-I	TRUE				0	0	0							0.001795
219	3203	3203	40	210	TRACK	45	278	24.4106	-76.647	Hardbottom	TRUE				0	0	0							0.000497554
220	5012	5012	60	211	TRACK	853	280	23.3109	-76.6585	G-I	TRUE				0	0	0							0.000922465
221	5209	5209	40	211	TRACK	853	280	23.3109	-76.6585	G-I	TRUE				0	0	0							0.000864603
222	5209	5209	40	212	TRACK	853	281	23.3091	-76.6583	MA-I	TRUE				0	0	0							0.0022059
223	5209	5209	40	213	TRACK	853	282	23.3069	-76.6581	Hardbottom	TRUE				0	0	0							0.00108899
224	1446	1446	80	214	TRACK	335	284	25.4707	-77.9878	Sg-IV	TRUE				0	0	0							0.000510704
225	1446	1446	80	215	TRACK	335	285	25.4704	-77.9882	Sg-III	TRUE				0	0	0							0.000255356
226	1446	1446	80	216	TRACK	335	286	25.4702	-77.9884	Sg-IV	TRUE				0	0	0							0.000405232
227	1446	1446	80	217	TRACK	335	287	25.47	-77.9888	Sg-III	TRUE				0	0	0							1.47259e-06
228	1463	1463	40	217	TRACK	335	287	25.47	-77.9888	Sg-III	TRUE				0	0	0							0.000326045
229	1463	1463	40	218	TRACK	335	288	25.4698	-77.989	Sg-III	TRUE				0	0	0							0.000527356
230	1372	1372	80	219	TRACK	478	290	25.5145	-79.2459	Sg-III	TRUE				0	0	0							0.00011457
231	1372	1372	80	220	TRACK	478	291	25.5144	-79.2458	Sg-I	TRUE				0	0	0							0.000101848
232	1372	1372	80	221	TRACK	478	292	25.5144	-79.2457	Sg-III	TRUE				0	0	0							0.00211961
233	1559	1559	20	222	TRACK	487	294	25.4921	-79.2117	Sg-III	TRUE				0	0	0							9.50695e-05
234	1559	1559	20	223	TRACK	487	295	25.492	-79.2116	Sg-I	TRUE				0	0	0							9.50621e-05
235	1559	1559	20	224	TRACK	487	296	25.492	-79.2115	Sg-III	TRUE				0	0	0							0.000369071
236	1559	1559	20	225	TRACK	487	297	25.4917	-79.2113	Sg-I	TRUE				0	0	0							4.47415e-05
237	1559	1559	20	226	TRACK	487	298	25.4917	-79.2113	Sg-III	TRUE				0	0	0							0.000262823
238	1559	1559	20	227	TRACK	487	299	25.4915	-79.2111	Sg-IV	TRUE				0	0	0							0.000581581
239	1559	1559	20	228	TRACK	487	300	25.491	-79.2107	Sg-III	TRUE				0	0	0							0.000514468
240	3229	3229	40	229	TRACK	149	302	24.4133	-76.6876	Sg-II	TRUE				0	0	0							0.000803914
241	3229	3229	40	230	TRACK	149	303	24.4139	-76.6882	Sg-II	TRUE				0	0	0							0.000700654
242	3229	3229	40	231	TRACK	149	304	24.4144	-76.6887	MA-I	TRUE				0	0	0							0.000818665
243	3229	3229	40	232	TRACK	149	305	24.415	-76.6893	Sg-II	TRUE				0	0	0							0.000398269
244	3203	3203	40	233	TRACK	47	307	24.4036	-76.6459	Sg-I	TRUE				0	0	0							0.000237341
245	3203	3203	40	234	TRACK	47	308	24.4038	-76.646	MA-I	TRUE				0	0	0							0.000382053
246	3203	3203	40	235	TRACK	47	309	24.4041	-76.6463	Sg-I	TRUE				0	0	0							0.000752536
247	3203	3203	40	236	TRACK	47	310	24.4047	-76.6467	Sg-II	TRUE				0	0	0							0.000324172
248	3203	3203	40	237	TRACK	47	311	24.405	-76.6469	Sg-III	TRUE				0	0	0							0.000445731
249	3096	3096	20	238	TRACK	752	313	24.5043	-76.8044	Sand	TRUE				0	0	0							0.00227595
250	1863	1863	80	239	TRACK	409	315	25.2267	-78.0804	Sg-III	TRUE				0	0	0							0.000401666
251	1864	1864	60	239	TRACK	409	315	25.2267	-78.0804	Sg-III	TRUE				0	0	0							0.000270599
252	1864	1864	60	240	TRACK	409	316	25.2267	-78.0797	Sg-II	TRUE				0	0	0							0.000312122
253	1864	1864	60	241	TRACK	409	317	25.2268	-78.0794	Sg-II	TRUE				0	0	0							0.000438182
254	1864	1864	60	242	TRACK	409	318	25.2268	-78.079	Sg-III	TRUE				0	0	0							0.000816322
255	4937	4937	0	243	TRACK	637	320	23.6131	-77.3698	Sg-III	TRUE				0	0	0							0.00206138
256	2880	2880	40	244	TRACK	674	322	24.6875	-76.8632	Sg-II	TRUE				0	0	0							0.001188
257	2880	2880	40	245	TRACK	674	323	24.6873	-76.8644	Sg-I	TRUE				0	0	0							0.000174381
258	2880	2880	40	246	TRACK	674	324	24.6873	-76.8645	Sand	TRUE				0	0	0							0.000681194
259	2880	2880	40	247	TRACK	673	326	24.6954	-76.8636	Sand	TRUE				0	0	0							0.000600637
260	2880	2880	40	248	TRACK	673	327	24.6948	-76.8635	Sand	TRUE				0	0	0							0.000630425
261	2880	2880	40	249	TRACK	673	328	24.6941	-76.8634	C-I	TRUE				0	0	0							0.000223378
262	2880	2880	40	250	TRACK	673	329	24.6939	-76.8633	G-I	TRUE				0	0	0							0.00034748
263	2880	2880	40	251	TRACK	673	330	24.6936	-76.8633	Sg-I	TRUE				0	0	0							5.95663e-05
264	1659	1659	0	252	TRACK	442	332	25.3548	-78.1217	Sg-II	TRUE				0	0	0							0.000336552
265	1659	1659	0	253	TRACK	442	333	25.3552	-78.1216	Sg-I	TRUE				0	0	0							0.000783526
266	1659	1659	0	254	TRACK	442	334	25.3559	-78.1212	Sg-III	TRUE				0	0	0							0.000546898
267	1659	1659	0	255	TRACK	442	335	25.3564	-78.121	MA-I	TRUE				0	0	0							0.000283961
268	1659	1659	0	256	TRACK	442	336	25.3566	-78.1209	Sg-II	TRUE				0	0	0							3.68119e-05
269	3255	3255	40	257	TRACK	87	338	24.3918	-76.6217	Sand	TRUE				0	0	0							0.00214766
270	3255	3255	40	258	TRACK	87	339	24.3931	-76.6234	G-I	TRUE				0	0	0							5.8206e-05
271	4370	4370	20	259	TRACK	629	341	23.6429	-77.3759	Sand	TRUE				0	0	0							0.00204538
272	4370	4370	20	260	TRACK	629	342	23.6436	-77.3778	G-I	TRUE				0	0	0							5.54273e-05
273	4213	4213	0	261	TRACK	591	344	23.7287	-77.4378	Sg-II	TRUE				0	0	0							0.0022034
274	4233	4233	60	261	TRACK	591	344	23.7287	-77.4378	Sg-II	TRUE				0	0	0							2.12178e-05
275	4344	4344	0	262	TRACK	557	346	23.6961	-77.3878	Sg-III	TRUE				0	0	0							0.00171087
276	4344	4344	0	263	TRACK	557	347	23.6973	-77.389	Sg-I	TRUE				0	0	0							0.000151951
277	4344	4344	0	264	TRACK	557	348	23.6974	-77.3891	Sg-III	TRUE				0	0	0							0.000281394
278	3217	3217	60	265	TRACK	57	350	24.3958	-76.6545	Sg-III	TRUE				0	0	0							0.00146923
279	3217	3217	60	266	TRACK	57	351	24.3973	-76.6545	Sg-I	TRUE				0	0	0							0.000185146
280	3217	3217	60	267	TRACK	57	352	24.3975	-76.6545	Sand	TRUE				0	0	0							0.000621132
281	2011	2011	40	268	TRACK	299	354	25.4451	-77.9299	Sg-IV	TRUE				0	0	0							0.000397679
282	2011	2011	40	269	TRACK	299	355	25.4447	-77.9298	Sg-II	TRUE				0	0	0							0.000139735
283	2011	2011	40	270	TRACK	299	356	25.4446	-77.9297	Sg-III	TRUE				0	0	0							0.000300944
284	2011	2011	40	271	TRACK	299	357	25.4443	-77.9296	Sg-IV	TRUE				0	0	0							0.000456805
285	2011	2011	40	272	TRACK	299	358	25.4439	-77.9295	Sg-III	TRUE				0	0	0							0.00024183
286	2011	2011	40	273	TRACK	299	359	25.4436	-77.9295	Sg-II	TRUE				0	0	0							0.000510541
287	1956	1956	60	274	TRACK	413	361	25.2527	-78.0978	Sand	TRUE				0	0	0							0.000270963
288	1956	1956	60	275	TRACK	413	362	25.253	-78.0978	Sand	TRUE				0	0	0							0.000882065
289	1956	1956	60	276	TRACK	413	363	25.2538	-78.0981	Sg-I	TRUE				0	0	0							0.000766777
290	1956	1956	60	277	TRACK	413	364	25.2546	-78.0983	Sand	TRUE				0	0	0							0.000201772
291	1956	1956	60	278	TRACK	413	365	25.2548	-78.0983	Sg-I	TRUE				0	0	0							8.64815e-05
292	3244	3244	20	279	TRACK	55	367	24.388	-76.6536	Sg-II	TRUE				0	0	0							0.00160402
293	3244	3244	20	280	TRACK	55	368	24.3881	-76.6552	Sg-III	TRUE				0	0	0							0.000162641
294	3244	3244	20	281	TRACK	55	369	24.3882	-76.6554	Sg-II	TRUE				0	0	0							0.000392593
295	3339	3339	20	282	TRACK	116	371	24.3369	-76.5879	Sg-II	TRUE				0	0	0							0.00047137
296	3339	3339	20	283	TRACK	116	372	24.3371	-76.5875	Sg-III	TRUE				0	0	0							0.00163884
297	4764	4764	20	284	TRACK	101	374	24.3549	-76.6459	Sg-II	TRUE				0	0	0							0.000371494
298	4764	4764	20	285	TRACK	101	375	24.355	-76.6463	Sg-I	TRUE				0	0	0							0.000211461
299	4764	4764	20	286	TRACK	101	376	24.355	-76.6465	Sand	TRUE				0	0	0							0.00162884
300	4344	4344	0	287	TRACK	547	378	23.6794	-77.3878	Sg-II	TRUE				0	0	0							0.0018343
301	4344	4344	0	288	TRACK	547	379	23.6808	-77.3889	Sg-I	TRUE				0	0	0							0.0001012
302	3560	3560	0	289	TRACK	737	381	24.5625	-76.8048	C-I	TRUE				0	0	0							0.000178709
303	3560	3560	0	290	TRACK	737	382	24.5627	-76.8048	Sg-II	TRUE				0	0	0							0.000219332
304	3560	3560	0	291	TRACK	737	383	24.5629	-76.8047	Sg-III	TRUE				0	0	0							0.000138092
305	3560	3560	0	292	TRACK	737	384	24.563	-76.8047	Sg-IV	TRUE				0	0	0							0.00133221
306	1409	1409	40	293	TRACK	470	386	25.5196	-79.2547	Sg-III	TRUE				0	0	0							0.00155283
307	1409	1409	40	294	TRACK	470	387	25.5186	-79.2535	Sg-IV	TRUE				0	0	0							0.000834264
308	1510	1510	60	295	TRACK	280	389	25.437	-77.9378	MA-I	TRUE				0	0	0							0.000254147
309	1510	1510	60	296	TRACK	280	390	25.437	-77.9376	Sg-III	TRUE				0	0	0							0.000112959
310	1510	1510	60	297	TRACK	280	391	25.437	-77.9375	MA-I	TRUE				0	0	0							0.00033321
311	1510	1510	60	298	TRACK	280	392	25.4371	-77.9371	MA-I	TRUE				0	0	0							0.000299331
312	1510	1510	60	299	TRACK	280	393	25.4371	-77.9368	MA-I	TRUE				0	0	0							0.00121427
313	1883	1883	20	300	TRACK	455	395	25.3951	-78.1452	G-II	TRUE				0	0	0							0.00117764
314	1883	1883	20	301	TRACK	455	396	25.3942	-78.146	G-I	TRUE				0	0	0							0.000244418
315	1883	1883	20	302	TRACK	455	397	25.394	-78.1462	G-II	TRUE				0	0	0							0.000366625
316	1883	1883	20	303	TRACK	455	398	25.3938	-78.1464	G-I	TRUE				0	0	0							0.000127756
317	1883	1883	20	304	TRACK	455	399	25.3937	-78.1465	Sg-III	TRUE				0	0	0							8.8883e-05
318	1883	1883	20	305	TRACK	455	400	25.3936	-78.1465	Sg-IV	TRUE				0	0	0							0.000172201
319	3414	3414	40	306	TRACK	124	402	24.32	-76.5881	Sg-I	TRUE				0	0	0							0.00232281
320	5489	5489	20	307	TRACK	505	404	25.1378	-79.1286	Sand	TRUE				0	0	0							0.000149594
321	5489	5489	20	308	TRACK	505	405	25.1378	-79.1285	Sg-IV	TRUE				0	0	0							0.00031788
322	5489	5489	20	309	TRACK	505	406	25.1378	-79.1281	G-II	TRUE				0	0	0							0.00052356
323	5489	5489	20	310	TRACK	505	407	25.1378	-79.1276	Sg-IV	TRUE				0	0	0							0.000105967
324	5489	5489	20	311	TRACK	505	408	25.1378	-79.1275	MA-I	TRUE				0	0	0							0.00017452
325	5489	5489	20	312	TRACK	505	409	25.1378	-79.1273	Sg-IV	TRUE				0	0	0							0.000105957
326	5489	5489	20	313	TRACK	505	410	25.1378	-79.1272	MA-II	TRUE				0	0	0							0.000168286
327	5489	5489	20	314	TRACK	505	411	25.1378	-79.1271	Sg-IV	TRUE				0	0	0							0.000236859
328	5489	5489	20	315	TRACK	505	412	25.1377	-79.1268	Sand	TRUE				0	0	0							0.000180754
329	5489	5489	20	316	TRACK	505	413	25.1377	-79.1266	Sg-IV	TRUE				0	0	0							0.000486167
330	4233	4233	60	317	TRACK	589	415	23.7203	-77.4462	Sg-II	TRUE				0	0	0							0.00144089
331	4233	4233	60	318	TRACK	589	416	23.7217	-77.4466	Sg-I	TRUE				0	0	0							0.000800484
332	1409	1409	40	319	TRACK	474	418	25.5244	-79.2554	Sg-IV	TRUE				0	0	0							0.000583908
333	1409	1409	40	320	TRACK	474	419	25.524	-79.255	Sg-II	TRUE				0	0	0							0.000174143
334	1409	1409	40	321	TRACK	474	420	25.5239	-79.2549	Sg-IV	TRUE				0	0	0							0.000204883
335	1409	1409	40	322	TRACK	474	421	25.5238	-79.2547	Sg-I	TRUE				0	0	0							0.000256098
336	1409	1409	40	323	TRACK	474	422	25.5236	-79.2545	Sg-IV	TRUE				0	0	0							0.000466094
337	1409	1409	40	324	TRACK	474	423	25.5233	-79.2542	Sg-I	TRUE				0	0	0							0.000332931
338	2880	2880	40	325	TRACK	708	425	24.6749	-76.8416	Sand	TRUE				0	0	0							0.00304751
339	4370	4370	20	326	TRACK	627	427	23.6466	-77.3706	G-II	TRUE				0	0	0							0.000582087
340	4370	4370	20	327	TRACK	627	428	23.6465	-77.3712	G-II	TRUE				0	0	0							0.000133502
341	4370	4370	20	328	TRACK	627	429	23.6465	-77.3713	Sg-III	TRUE				0	0	0							0.000881143
342	4370	4370	20	329	TRACK	627	430	23.6464	-77.3722	Sg-II	TRUE				0	0	0							0.000512668
343	1534	1534	0	330	TRACK	369	432	25.4374	-77.9789	G-I	TRUE				0	0	0							0.00107199
344	1534	1534	0	331	TRACK	369	433	25.4383	-77.9794	Sg-IV	TRUE				0	0	0							0.000250457
345	1534	1534	0	332	TRACK	369	434	25.4386	-77.9795	Sg-III	TRUE				0	0	0							0.000290535
346	1534	1534	0	333	TRACK	369	435	25.4388	-77.9797	Sg-IV	TRUE				0	0	0							0.00037069
347	2011	2011	40	334	TRACK	303	437	25.4296	-77.9308	Sg-IV	TRUE				0	0	0							0.0006438
348	2011	2011	40	335	TRACK	303	438	25.4292	-77.9313	MA-II	TRUE				0	0	0							0.00137378
349	4764	4764	20	336	TRACK	94	440	24.354	-76.6295	Sand	TRUE				0	0	0							0.00201006
350	3295	3295	20	337	TRACK	115	442	24.341	-76.5914	Sg-III	TRUE				0	0	0							0.000141174
351	3295	3295	20	338	TRACK	115	443	24.3408	-76.5914	Sg-IV	TRUE				0	0	0							0.000649397
352	3295	3295	20	339	TRACK	115	444	24.3402	-76.5912	Sg-II	TRUE				0	0	0							0.000231526
353	3295	3295	20	340	TRACK	115	445	24.34	-76.5911	Sg-III	TRUE				0	0	0							1.97236e-06
354	3414	3414	40	340	TRACK	115	445	24.34	-76.5911	Sg-III	TRUE				0	0	0							0.000455427
355	3414	3414	40	341	TRACK	115	446	24.3396	-76.5909	Sg-IV	TRUE				0	0	0							0.000321874
356	3414	3414	40	342	TRACK	115	447	24.3393	-76.5908	Sg-III	TRUE				0	0	0							0.000112938
357	3414	3414	40	343	TRACK	115	448	24.3392	-76.5908	Sg-III	TRUE				0	0	0							0.000327523
358	1534	1534	0	344	TRACK	282	450	25.4254	-77.9415	Sg-II	TRUE				0	0	0							0.000548828
359	1534	1534	0	345	TRACK	282	451	25.4251	-77.942	Hardbottom	TRUE				0	0	0							0.000517469
360	1534	1534	0	346	TRACK	282	452	25.4248	-77.9424	Sand	TRUE				0	0	0							0.000517469
361	1534	1534	0	347	TRACK	282	453	25.4245	-77.9429	Hardbottom	TRUE				0	0	0							0.00017249
362	1534	1534	0	348	TRACK	282	454	25.4244	-77.943	MA-I	TRUE				0	0	0							0.000334527
363	2011	2011	40	349	TRACK	261	456	25.4544	-77.9375	Sg-IV	TRUE				0	0	0							0.000539687
364	2011	2011	40	350	TRACK	261	457	25.4547	-77.9371	Sg-III	TRUE				0	0	0							0.000957174
365	2011	2011	40	351	TRACK	261	458	25.4553	-77.9364	Sg-IV	TRUE				0	0	0							0.000264751
366	2011	2011	40	352	TRACK	261	459	25.4554	-77.9361	Sg-III	TRUE				0	0	0							0.000285118
367	1572	1572	20	353	TRACK	245	461	25.4048	-77.8376	Hardbottom	TRUE				0	0	0							0.00039496
368	1572	1572	20	354	TRACK	245	462	25.4046	-77.8379	MA-I	TRUE				0	0	0							0.00161985
369	1463	1463	40	355	TRACK	339	464	25.4619	-77.9876	Sg-I	TRUE				0	0	0							0.00114663
370	1463	1463	40	356	TRACK	339	465	25.4608	-77.9873	Sg-II	TRUE				0	0	0							0.000824677
371	1463	1463	40	357	TRACK	339	466	25.46	-77.9871	Sg-I	TRUE				0	0	0							1.71501e-06
372	1481	1481	20	357	TRACK	339	466	25.46	-77.9871	Sg-I	TRUE				0	0	0							0.000320249
373	2880	2880	40	358	TRACK	712	468	24.6628	-76.8459	Sand	TRUE				0	0	0							0.00113545
374	2880	2880	40	359	TRACK	712	469	24.6622	-76.845	Sg-I	TRUE				0	0	0							0.00102771
375	2880	2880	40	360	TRACK	712	470	24.6616	-76.8441	Sand	TRUE				0	0	0							0.00121004
376	3035	3035	60	361	TRACK	777	472	24.5298	-76.8219	Sand	TRUE				0	0	0							0.00211345
377	2865	2865	80	362	TRACK	714	474	24.6535	-76.8454	Sand	TRUE				0	0	0							0.00215632
378	2865	2865	80	363	TRACK	714	475	24.6534	-76.8476	Sand	TRUE				0	0	0							0.000813045
379	1549	1549	60	364	TRACK	241	477	25.4206	-77.821	Sg-II	TRUE				0	0	0							0.000247542
380	1549	1549	60	365	TRACK	241	478	25.4205	-77.8212	Sg-I	TRUE				0	0	0							0.000170198
381	1549	1549	60	366	TRACK	241	479	25.4204	-77.8213	Sg-III	TRUE				0	0	0							0.000402251
382	1549	1549	60	367	TRACK	241	480	25.4201	-77.8216	Sg-IV	TRUE				0	0	0							0.000428056
383	1549	1549	60	368	TRACK	241	481	25.4199	-77.822	Sand	TRUE				0	0	0							0.000861249
384	2011	2011	40	369	TRACK	281	483	25.4297	-77.9382	G-I	TRUE				0	0	0							0.000771642
385	2011	2011	40	370	TRACK	281	484	25.4289	-77.938	G-I	TRUE				0	0	0							0.000116638
386	2011	2011	40	371	TRACK	281	485	25.4288	-77.938	G-I	TRUE				0	0	0							9.42169e-05
387	2011	2011	40	372	TRACK	281	486	25.4287	-77.938	G-I	TRUE				0	0	0							0.000143563
388	2011	2011	40	373	TRACK	281	487	25.4286	-77.938	G-I	TRUE				0	0	0							0.000717802
389	3255	3255	40	374	TRACK	71	489	24.3705	-76.637	Sand	TRUE				0	0	0							0.00213244
390	1534	1534	0	375	TRACK	367	491	25.442	-77.9748	Sg-III	TRUE				0	0	0							0.00139016
391	1534	1534	0	376	TRACK	367	492	25.4412	-77.9736	Sg-II	TRUE				0	0	0							9.09855e-05
392	1534	1534	0	377	TRACK	367	493	25.4412	-77.9735	Sg-III	TRUE				0	0	0							0.000616726
393	1372	1372	80	378	TRACK	479	495	25.512	-79.241	Sg-I	TRUE				0	0	0							0.000262787
394	1372	1372	80	379	TRACK	479	496	25.5117	-79.241	Sand	TRUE				0	0	0							0.000195106
395	1372	1372	80	380	TRACK	479	497	25.5115	-79.2411	Sg-I	TRUE				0	0	0							0.000696782
396	1372	1372	80	381	TRACK	479	498	25.5108	-79.2412	Sg-II	TRUE				0	0	0							0.000497706
397	2880	2880	40	382	TRACK	679	500	24.6711	-76.8626	Sand	TRUE				0	0	0							0.00193308
398	1567	1567	20	383	TRACK	315	502	25.4042	-77.9035	Sg-IV	TRUE				0	0	0							0.000645604
399	1567	1567	20	384	TRACK	315	503	25.4048	-77.9032	Sg-III	TRUE				0	0	0							0.00047283
400	1567	1567	20	385	TRACK	315	504	25.4052	-77.903	G-I	TRUE				0	0	0							0.000295525
401	1567	1567	20	386	TRACK	315	505	25.4055	-77.9029	MA-I	TRUE				0	0	0							5.00048e-05
402	1567	1567	20	387	TRACK	315	506	25.4056	-77.9028	MA-I	TRUE				0	0	0							0.000427373
403	1510	1510	60	388	TRACK	341	508	25.4534	-77.9961	Sg-II	TRUE				0	0	0							0.000531184
404	1510	1510	60	389	TRACK	341	509	25.4528	-77.996	MA-II	TRUE				0	0	0							0.000196199
405	1510	1510	60	390	TRACK	341	510	25.4526	-77.996	MA-II	TRUE				0	0	0							0.000258422
406	1510	1510	60	391	TRACK	341	511	25.4524	-77.996	MA-II	TRUE				0	0	0							0.00100973
407	1549	1549	60	392	TRACK	196	513	25.4419	-77.8238	Sg-IV	TRUE				0	0	0							0.000110303
408	1549	1549	60	393	TRACK	196	514	25.442	-77.8238	MA-I	TRUE				0	0	0							0.00016786
409	1549	1549	60	394	TRACK	196	515	25.4422	-77.8238	Sg-IV	TRUE				0	0	0							8.63305e-05
410	1549	1549	60	395	TRACK	196	516	25.4423	-77.8238	Sg-III	TRUE				0	0	0							3.3574e-05
411	1549	1549	60	396	TRACK	196	517	25.4423	-77.8238	Sg-IV	TRUE				0	0	0							0.00161626
412	1534	1534	0	397	TRACK	274	519	25.4378	-77.9615	Sg-III	TRUE				0	0	0							0.000980568
413	1534	1534	0	398	TRACK	274	520	25.4387	-77.9617	Sg-II	TRUE				0	0	0							0.00117975
414	3245	3245	20	399	TRACK	82	522	24.3708	-76.6009	Sand	TRUE				0	0	0							0.000539137
415	3245	3245	20	400	TRACK	82	523	24.3708	-76.6014	MA-I	TRUE				0	0	0							0.000167508
416	3245	3245	20	401	TRACK	82	524	24.3707	-76.6016	MA-I	TRUE				0	0	0							0.000157027
417	3245	3245	20	402	TRACK	82	525	24.3707	-76.6017	Sg-II	TRUE				0	0	0							9.9451e-05
418	3245	3245	20	403	TRACK	82	526	24.3707	-76.6018	Sg-III	TRUE				0	0	0							0.000198911
419	3245	3245	20	404	TRACK	82	527	24.3707	-76.602	Sg-I	TRUE				0	0	0							0.000214612
420	3245	3245	20	405	TRACK	82	528	24.3707	-76.6022	Sand	TRUE				0	0	0							0.000235544
421	3245	3245	20	406	TRACK	82	529	24.3706	-76.6025	Sand	TRUE				0	0	0							0.000109922
422	3245	3245	20	407	TRACK	82	530	24.3706	-76.6026	G-I	TRUE				0	0	0							0.000141325
423	3245	3245	20	408	TRACK	82	531	24.3706	-76.6027	G-I	TRUE				0	0	0							0.000366408
424	4344	4344	0	409	TRACK	554	533	23.6916	-77.3919	Sg-III	TRUE				0	0	0							0.00177704
425	4344	4344	0	410	TRACK	554	534	23.6906	-77.3933	Sg-III	TRUE				0	0	0							5.87437e-05
426	4344	4344	0	411	TRACK	554	535	23.6905	-77.3933	Sg-III	TRUE				0	0	0							0.000254565
427	3150	3150	40	412	TRACK	754	543	24.5124	-76.8123	Sand	TRUE				0	0	0							0.00222495
428	2022	2022	40	413	TRACK	508	545	25.1212	-79.1126	Sg-III	TRUE				0	0	0							2.09641e-05
429	2022	2022	40	414	TRACK	508	546	25.1212	-79.1126	Sg-II	TRUE				0	0	0							0.00192788
430	2816	2816	20	415	TRACK	677	548	24.6791	-76.8543	Sand	TRUE				0	0	0							0.000644415
431	2880	2880	40	415	TRACK	677	548	24.6791	-76.8543	Sand	TRUE				0	0	0							0.000879624
432	2816	2816	20	416	TRACK	677	549	24.6806	-76.8544	Sand	TRUE				0	0	0							0.000300568
433	4195	4195	40	417	TRACK	610	551	23.7464	-77.4214	Sg-III	TRUE				0	0	0							0.000404164
434	4195	4195	40	418	TRACK	610	552	23.7463	-77.4218	Sg-IV	TRUE				0	0	0							0.00125447
435	4195	4195	40	419	TRACK	610	553	23.7461	-77.423	Sg-IV	TRUE				0	0	0							5.7733e-05
436	4195	4195	40	420	TRACK	610	554	23.7461	-77.4231	Sg-IV	TRUE				0	0	0							0.000215197
437	4195	4195	40	421	TRACK	610	555	23.746	-77.4233	Sg-II	TRUE				0	0	0							0.000120729
438	4195	4195	40	422	TRACK	610	556	23.746	-77.4234	Sg-II	TRUE				0	0	0							0.00022045
439	1659	1659	0	423	TRACK	444	558	25.3593	-78.1243	Sand	TRUE				0	0	0							0.000322469
440	1659	1659	0	424	TRACK	444	559	25.3596	-78.1245	MA-I	TRUE				0	0	0							7.61395e-05
441	1644	1644	20	425	TRACK	444	560	25.3597	-78.1245	Sg-II	TRUE				0	0	0							0.000128807
442	1659	1659	0	425	TRACK	444	560	25.3597	-78.1245	Sg-II	TRUE				0	0	0							0.000413129
443	1644	1644	20	426	TRACK	444	561	25.3601	-78.1248	Sg-III	TRUE				0	0	0							0.000277682
444	1644	1644	20	427	TRACK	444	562	25.3603	-78.125	Sg-II	TRUE				0	0	0							0.000309027
445	1644	1644	20	428	TRACK	444	563	25.3606	-78.1252	Sg-III	TRUE				0	0	0							0.000429967
446	1534	1534	0	429	TRACK	310	565	25.4291	-77.9626	G-I	TRUE				0	0	0							0.000508344
447	1534	1534	0	430	TRACK	310	566	25.429	-77.9631	Sg-II	TRUE				0	0	0							0.00013071
448	1534	1534	0	431	TRACK	310	567	25.4289	-77.9632	Sg-IV	TRUE				0	0	0							0.000668105
449	1534	1534	0	432	TRACK	310	568	25.4287	-77.9639	G-I	TRUE				0	0	0							0.000435718
450	1534	1534	0	433	TRACK	310	569	25.4286	-77.9643	G-I	TRUE				0	0	0							3.87343e-05
451	1534	1534	0	434	TRACK	310	570	25.4286	-77.9643	G-I	TRUE				0	0	0							0.000343733
452	3035	3035	60	435	TRACK	779	572	24.5209	-76.8286	MA-I	TRUE				0	0	0							0.000736215
453	3035	3035	60	436	TRACK	779	573	24.5206	-76.8293	Sg-I	TRUE				0	0	0							0.000132519
454	3034	3034	80	437	TRACK	779	574	24.5205	-76.8294	Sand	TRUE				0	0	0							0.000159963
455	3035	3035	60	437	TRACK	779	574	24.5205	-76.8294	Sand	TRUE				0	0	0							0.000669498
456	3034	3034	80	438	TRACK	779	575	24.5202	-76.8301	Sand	TRUE				0	0	0							0.000415263
457	3052	3052	20	438	TRACK	779	575	24.5202	-76.8301	Sand	TRUE				0	0	0							4.1193e-05
458	3150	3150	40	439	TRACK	738	577	24.554	-76.8042	MA-I	TRUE				0	0	0							0.00146937
459	3150	3150	40	440	TRACK	738	578	24.5554	-76.8046	Sand	TRUE				0	0	0							0.000545768
460	3150	3150	40	441	TRACK	738	579	24.556	-76.8047	Sand	TRUE				0	0	0							1.86613e-05
461	1463	1463	40	442	TRACK	337	581	25.4623	-77.9961	Sg-I	TRUE				0	0	0							0.000293389
462	1463	1463	40	443	TRACK	337	582	25.4621	-77.9959	Sg-II	TRUE				0	0	0							0.000244488
463	1463	1463	40	444	TRACK	337	583	25.4619	-77.9958	Sg-III	TRUE				0	0	0							0.00058678
464	1463	1463	40	445	TRACK	337	584	25.4615	-77.9954	Sg-II	TRUE				0	0	0							0.00129308
465	2880	2880	40	446	TRACK	710	586	24.6705	-76.8378	MA-I	TRUE				0	0	0							0.00125593
466	2880	2880	40	447	TRACK	710	587	24.671	-76.8389	Sand	TRUE				0	0	0							0.000551546
467	2880	2880	40	448	TRACK	710	588	24.6713	-76.8394	MA-I	TRUE				0	0	0							0.00019271
468	2880	2880	40	449	TRACK	710	589	24.6713	-76.8396	Sand	TRUE				0	0	0							0.000531612
469	2880	2880	40	450	TRACK	710	590	24.6716	-76.8401	Sand	TRUE				0	0	0							0.000431937
470	3255	3255	40	451	TRACK	73	595	24.3793	-76.6372	Sg-I	TRUE				0	0	0							0.00135924
471	3255	3255	40	452	TRACK	73	596	24.3782	-76.6381	Sg-II	TRUE				0	0	0							0.000417815
472	3255	3255	40	453	TRACK	73	597	24.3779	-76.6383	Sg-I	TRUE				0	0	0							0.000650532
473	1956	1956	60	454	TRACK	415	599	25.2643	-78.1023	Sg-II	TRUE				0	0	0							0.000390636
474	1956	1956	60	455	TRACK	415	600	25.2645	-78.1027	Sg-I	TRUE				0	0	0							0.000231486
475	1956	1956	60	456	TRACK	415	601	25.2646	-78.1029	Sand	TRUE				0	0	0							5.30547e-05
476	1956	1956	60	457	TRACK	415	602	25.2647	-78.1029	Sg-III	TRUE				0	0	0							0.000274884
477	1956	1956	60	458	TRACK	415	603	25.2648	-78.1032	Sg-IV	TRUE				0	0	0							0.000221843
478	1956	1956	60	459	TRACK	415	604	25.2649	-78.1033	Sg-III	TRUE				0	0	0							0.000197736
479	1956	1956	60	460	TRACK	415	605	25.265	-78.1035	Sg-I	TRUE				0	0	0							8.19835e-05
480	1956	1956	60	461	TRACK	415	606	25.265	-78.1036	Sg-II	TRUE				0	0	0							0.000766804
481	1644	1644	20	462	TRACK	446	608	25.362	-78.1285	Sg-II	TRUE				0	0	0							0.000164575
482	1644	1644	20	463	TRACK	446	609	25.362	-78.1287	Sg-III	TRUE				0	0	0							0.000654799
483	1644	1644	20	464	TRACK	446	610	25.3617	-78.1293	Sand	TRUE				0	0	0							6.65315e-05
484	1644	1644	20	465	TRACK	446	611	25.3617	-78.1293	Sg-III	TRUE				0	0	0							0.000178575
485	1644	1644	20	466	TRACK	446	612	25.3616	-78.1295	Sg-IV	TRUE				0	0	0							5.953e-05
486	1644	1644	20	467	TRACK	446	613	25.3616	-78.1296	Sg-III	TRUE				0	0	0							0.000203097
487	1643	1643	40	468	TRACK	446	614	25.3615	-78.1297	Sg-IV	TRUE				0	0	0							8.9078e-07
488	1644	1644	20	468	TRACK	446	614	25.3615	-78.1297	Sg-IV	TRUE				0	0	0							0.000282735
489	3254	3254	20	469	TRACK	66	616	24.3708	-76.6621	Sg-I	TRUE				0	0	0							0.00232964
490	3063	3063	40	470	TRACK	786	618	24.5088	-76.7917	Sand	TRUE				0	0	0							0.00129978
491	3096	3096	20	470	TRACK	786	618	24.5088	-76.7917	Sand	TRUE				0	0	0							0.00166695
492	2011	2011	40	471	TRACK	294	620	25.458	-77.9246	Sg-IV	TRUE				0	0	0							0.000862346
493	2011	2011	40	472	TRACK	294	621	25.4577	-77.9238	Sg-III	TRUE				0	0	0							0.00125715
494	2011	2011	40	473	TRACK	294	622	25.4571	-77.9226	MA-I	TRUE				0	0	0							0.0003013
495	1510	1510	60	474	TRACK	268	624	25.4621	-77.9625	Sg-IV	TRUE				0	0	0							0.000507074
496	1510	1510	60	475	TRACK	268	625	25.4624	-77.9622	Sg-III	TRUE				0	0	0							0.000120319
497	1510	1510	60	476	TRACK	268	626	25.4625	-77.9621	Sg-IV	TRUE				0	0	0							0.000352378
498	1510	1510	60	477	TRACK	268	627	25.4628	-77.9619	Sg-III	TRUE				0	0	0							0.000137516
499	1510	1510	60	478	TRACK	268	628	25.4629	-77.9618	Sg-IV	TRUE				0	0	0							3.00791e-05
500	1510	1510	60	479	TRACK	268	629	25.4629	-77.9618	Sg-III	TRUE				0	0	0							0.000360966
501	1510	1510	60	480	TRACK	268	630	25.4632	-77.9616	Sg-III	TRUE				0	0	0							0.000464103
502	1510	1510	60	481	TRACK	268	631	25.4636	-77.9613	Sg-II	TRUE				0	0	0							3.4377e-05
503	2775	2775	60	482	TRACK	667	637	24.7136	-76.8625	Sand	TRUE				0	0	0							0.000300736
504	2775	2775	60	483	TRACK	667	638	24.7138	-76.8623	Sand	TRUE				0	0	0							0.00202135
505	1510	1510	60	484	TRACK	263	640	25.4622	-77.9459	Sg-I	TRUE				0	0	0							0.000503597
506	1510	1510	60	485	TRACK	263	641	25.4627	-77.946	Sg-II	TRUE				0	0	0							0.000232745
507	1510	1510	60	486	TRACK	263	642	25.4629	-77.946	Sg-II	TRUE				0	0	0							0.000211599
508	1510	1510	60	487	TRACK	263	643	25.4632	-77.946	Sg-III	TRUE				0	0	0							0.00112568
509	3243	3243	40	488	TRACK	67	645	24.371	-76.6538	Sg-I	TRUE				0	0	0							0.000479439
510	3243	3243	40	489	TRACK	67	646	24.3707	-76.6533	Sg-II	TRUE				0	0	0							0.00149504
511	4764	4764	20	489	TRACK	67	646	24.3707	-76.6533	Sg-II	TRUE				0	0	0							0.000460866
512	4764	4764	20	490	TRACK	67	647	24.3698	-76.6516	Sg-I	TRUE				0	0	0							0.000245164
513	3150	3150	40	491	TRACK	751	649	24.5122	-76.8031	Sand	TRUE				0	0	0							0.000314413
514	3150	3150	40	492	TRACK	751	650	24.512	-76.8033	G-I	TRUE				0	0	0							6.53367e-05
515	3150	3150	40	493	TRACK	751	651	24.5119	-76.8034	Sand	TRUE				0	0	0							0.000253167
516	3150	3150	40	494	TRACK	751	652	24.5117	-76.8035	C-I	TRUE				0	0	0							2.04142e-05
517	3150	3150	40	495	TRACK	751	653	24.5117	-76.8035	Sand	TRUE				0	0	0							0.00137199
518	1643	1643	40	496	TRACK	449	655	25.3627	-78.1368	Sg-III	TRUE				0	0	0							0.00262906
519	4195	4195	40	497	TRACK	605	657	23.7455	-77.4122	Sg-III	TRUE				0	0	0							0.000235043
520	4195	4195	40	498	TRACK	605	658	23.7454	-77.4124	Sg-III	TRUE				0	0	0							0.000109949
521	4195	4195	40	499	TRACK	605	659	23.7453	-77.4125	Sg-III	TRUE				0	0	0							0.000174386
522	4195	4195	40	500	TRACK	605	660	23.7452	-77.4126	Sg-II	TRUE				0	0	0							9.09896e-05
523	4195	4195	40	501	TRACK	605	661	23.7451	-77.4127	Sg-II	TRUE				0	0	0							0.000212305
524	4195	4195	40	502	TRACK	605	662	23.745	-77.4128	G-I	TRUE				0	0	0							0.00107668
525	3036	3036	33	503	TRACK	790	664	24.5235	-76.7959	Sg-II	TRUE				0	0	0							0.00463839
526	3036	3036	33	504	TRACK	790	665	24.5281	-76.7964	Sg-III	TRUE				0	0	0							0.000927675
527	1412	1412	40	505	TRACK	484	667	25.4995	-79.2224	Sand	TRUE				0	0	0							0.000262817
528	1412	1412	40	506	TRACK	484	668	25.4992	-79.2224	Sg-I	TRUE				0	0	0							2.95708e-05
529	1412	1412	40	507	TRACK	484	669	25.4992	-79.2224	Sand	TRUE				0	0	0							0.000489503
530	1412	1412	40	508	TRACK	484	670	25.4987	-79.2224	Sg-I	TRUE				0	0	0							0.000335099
531	1412	1412	40	509	TRACK	484	671	25.4983	-79.2224	Sand	TRUE				0	0	0							0.000532214
532	1412	1412	40	510	TRACK	484	672	25.4978	-79.2224	Sg-I	TRUE				0	0	0							1.31404e-05
533	3255	3255	40	511	TRACK	75	674	24.379	-76.6287	Sand	TRUE				0	0	0							0.00134727
534	3255	3255	40	512	TRACK	75	675	24.3781	-76.6278	Sand	TRUE				0	0	0							0.000776465
535	1510	1510	60	513	TRACK	278	677	25.4375	-77.9461	Sg-IV	TRUE				0	0	0							0.0014028
536	1510	1510	60	514	TRACK	278	678	25.4383	-77.9473	MA-II	TRUE				0	0	0							0.000269261
537	1510	1510	60	515	TRACK	278	679	25.4385	-77.9475	Sg-IV	TRUE				0	0	0							0.000178065
538	1510	1510	60	516	TRACK	278	680	25.4386	-77.9477	MA-I	TRUE				0	0	0							0.000369161
539	1559	1559	20	517	TRACK	489	682	25.4739	-79.2174	Sand	TRUE				0	0	0							0.000495758
540	1559	1559	20	518	TRACK	489	683	25.4735	-79.2176	G-II	TRUE				0	0	0							0.000440241
541	1559	1559	20	519	TRACK	489	684	25.4731	-79.2178	G-I	TRUE				0	0	0							8.32939e-05
542	1559	1559	20	520	TRACK	489	685	25.473	-79.2179	Sand	TRUE				0	0	0							0.000420399
543	1559	1559	20	521	TRACK	489	686	25.4726	-79.2181	G-I	TRUE				0	0	0							0.000614751
544	4937	4937	0	522	TRACK	633	688	23.631	-77.3724	Sg-III	TRUE				0	0	0							0.000404237
545	4937	4937	0	523	TRACK	633	689	23.6307	-77.3726	Sg-II	TRUE				0	0	0							0.000389266
546	4937	4937	0	524	TRACK	633	690	23.6305	-77.3729	Sg-III	TRUE				0	0	0							8.23442e-05
547	4937	4937	0	525	TRACK	633	691	23.6304	-77.373	Sg-II	TRUE				0	0	0							0.000138483
548	4937	4937	0	526	TRACK	633	692	23.6303	-77.3731	Sg-III	TRUE				0	0	0							0.000172174
549	4937	4937	0	527	TRACK	633	693	23.6302	-77.3732	Sg-II	TRUE				0	0	0							0.000542734
550	4937	4937	0	528	TRACK	633	694	23.6298	-77.3735	Sg-III	TRUE				0	0	0							0.000112285
551	4937	4937	0	529	TRACK	633	695	23.6297	-77.3736	Sg-II	TRUE				0	0	0							0.000101057
552	1597	1597	0	530	TRACK	244	697	25.4043	-77.8464	MA-II	TRUE				0	0	0							0.00046066
553	1597	1597	0	531	TRACK	244	698	25.4039	-77.8467	Sg-II	TRUE				0	0	0							6.4185e-05
554	1597	1597	0	532	TRACK	244	699	25.4039	-77.8468	Sg-III	TRUE				0	0	0							0.000143482
555	1597	1597	0	533	TRACK	244	700	25.4038	-77.8469	Sg-IV	TRUE				0	0	0							0.00130268
556	3295	3295	20	534	TRACK	108	702	24.358	-76.5915	G-I	TRUE				0	0	0							0.00146774
557	3295	3295	20	535	TRACK	108	703	24.3585	-76.5901	G-I	TRUE				0	0	0							9.6861e-05
558	3296	3296	40	535	TRACK	108	703	24.3585	-76.5901	G-I	TRUE				0	0	0							0.00031136
559	3296	3296	40	536	TRACK	108	704	24.3587	-76.5897	Sg-II	TRUE				0	0	0							0.000366938
560	3296	3296	40	537	TRACK	108	705	24.3588	-76.5894	Sg-II	TRUE				0	0	0							0.000188058
561	4234	4234	40	538	TRACK	570	707	23.7084	-77.392	C-I	TRUE				0	0	0							8.92799e-05
562	4234	4234	40	539	TRACK	570	708	23.7083	-77.392	Sg-II	TRUE				0	0	0							8.9289e-05
563	4234	4234	40	540	TRACK	570	709	23.7082	-77.392	Sg-II	TRUE				0	0	0							0.000350259
564	4234	4234	40	541	TRACK	570	710	23.7079	-77.3922	G-I	TRUE				0	0	0							0.000274715
565	4234	4234	40	542	TRACK	570	711	23.7076	-77.3923	G-I	TRUE				0	0	0							0.000226637
566	4234	4234	40	543	TRACK	570	712	23.7074	-77.3924	Sg-II	TRUE				0	0	0							0.000206031
567	4234	4234	40	544	TRACK	570	713	23.7072	-77.3925	Sg-III	TRUE				0	0	0							0.00062841
568	4183	4183	0	545	TRACK	603	715	23.7394	-77.4057	G-II	TRUE				0	0	0							0.000308557
569	4183	4183	0	546	TRACK	603	716	23.7394	-77.406	C-I	TRUE				0	0	0							0.000194688
570	4183	4183	0	547	TRACK	603	717	23.7394	-77.4062	G-II	TRUE				0	0	0							0.000187347
571	4183	4183	0	548	TRACK	603	718	23.7394	-77.4064	G-I	TRUE				0	0	0							0.000606101
572	4183	4183	0	549	TRACK	603	719	23.7394	-77.407	G-I	TRUE				0	0	0							0.000275498
573	4183	4183	0	550	TRACK	603	720	23.7394	-77.4073	MA-I	TRUE				0	0	0							0.000179995
574	4183	4183	0	551	TRACK	603	721	23.7394	-77.4074	MA-I	TRUE				0	0	0							0.000110197
575	4183	4183	0	552	TRACK	603	722	23.7394	-77.4076	MA-I	TRUE				0	0	0							0.000150607
576	2982	2982	60	553	TRACK	766	724	24.5629	-76.8219	Sg-I	TRUE				0	0	0							1.24773e-05
577	2982	2982	60	554	TRACK	766	725	24.5629	-76.8219	Sg-II	TRUE				0	0	0							6.24311e-06
578	2982	2982	60	555	TRACK	766	726	24.5629	-76.8219	Sg-III	TRUE				0	0	0							6.73862e-05
579	3781	3781	20	556	TRACK	721	728	24.6314	-76.8444	Sand	TRUE				0	0	0							0.000711856
580	2900	2900	40	557	TRACK	721	729	24.6307	-76.8447	Sand	TRUE				0	0	0							0.000161799
581	3781	3781	20	557	TRACK	721	729	24.6307	-76.8447	Sand	TRUE				0	0	0							0.000766253
582	2900	2900	40	558	TRACK	721	730	24.6299	-76.8449	Sand	TRUE				0	0	0							0.00129716
583	1784	1784	0	559	TRACK	454	732	25.3963	-78.1395	Sg-IV	TRUE				0	0	0							0.000314603
584	1784	1784	0	560	TRACK	454	733	25.3961	-78.1398	Sg-III	TRUE				0	0	0							0.000139001
585	1784	1784	0	561	TRACK	454	734	25.396	-78.1399	G-II	TRUE				0	0	0							0.000165101
586	1883	1883	20	561	TRACK	454	734	25.396	-78.1399	G-II	TRUE				0	0	0							0.000153159
587	1883	1883	20	562	TRACK	454	735	25.3958	-78.1401	G-II	TRUE				0	0	0							0.000296306
588	1883	1883	20	563	TRACK	454	736	25.3956	-78.1403	C-I	TRUE				0	0	0							0.000457275
589	1883	1883	20	564	TRACK	454	737	25.3953	-78.1407	C-I	TRUE				0	0	0							0.000128031
590	1883	1883	20	565	TRACK	454	738	25.3952	-78.1408	Sg-III	TRUE				0	0	0							0.000391421
591	4764	4764	20	566	TRACK	131	740	24.3299	-76.6116	Sg-I	TRUE				0	0	0							0.00127228
592	4764	4764	20	567	TRACK	131	741	24.3287	-76.612	Sand	TRUE				0	0	0							0.000229171
593	4764	4764	20	568	TRACK	131	742	24.3285	-76.6121	Sg-I	TRUE				0	0	0							0.000766529
594	3150	3150	40	569	TRACK	781	748	24.5131	-76.8211	Sand	TRUE				0	0	0							0.00292134
595	1409	1409	40	570	TRACK	475	750	25.5221	-79.2537	Sg-III	TRUE				0	0	0							0.000368624
596	1409	1409	40	571	TRACK	475	751	25.5219	-79.2534	Sg-IV	TRUE				0	0	0							0.00121003
597	1409	1409	40	572	TRACK	475	752	25.5212	-79.2524	Sg-III	TRUE				0	0	0							2.80427e-05
598	1409	1409	40	573	TRACK	475	753	25.5211	-79.2524	Sg-II	TRUE				0	0	0							6.41148e-05
599	1409	1409	40	574	TRACK	475	754	25.5211	-79.2523	Sg-III	TRUE				0	0	0							0.000364606
600	1409	1409	40	575	TRACK	475	755	25.5209	-79.252	Sg-IV	TRUE				0	0	0							0.000316535
601	2952	2952	60	576	TRACK	756	757	24.5812	-76.8381	Sg-I	TRUE				0	0	0							0.00134524
602	2981	2981	40	576	TRACK	756	757	24.5812	-76.8381	Sg-I	TRUE				0	0	0							0.000521475
603	1510	1510	60	577	TRACK	301	759	25.4374	-77.9214	Sg-II	TRUE				0	0	0							0.000114848
604	1510	1510	60	578	TRACK	301	760	25.4374	-77.9213	Sg-III	TRUE				0	0	0							0.000306247
605	1510	1510	60	579	TRACK	301	761	25.4373	-77.921	Sg-IV	TRUE				0	0	0							0.00016461
606	1510	1510	60	580	TRACK	301	762	25.4373	-77.9208	MA-I	TRUE				0	0	0							0.000111014
607	1510	1510	60	581	TRACK	301	763	25.4373	-77.9207	Sg-IV	TRUE				0	0	0							0.000294769
608	1510	1510	60	582	TRACK	301	764	25.4372	-77.9204	MA-I	TRUE				0	0	0							8.80445e-05
609	1510	1510	60	583	TRACK	301	765	25.4372	-77.9203	Sg-IV	TRUE				0	0	0							0.000344993
610	2011	2011	40	583	TRACK	301	765	25.4372	-77.9203	Sg-IV	TRUE				0	0	0							0.000118218
611	2011	2011	40	584	TRACK	301	766	25.4371	-77.9199	Sand	TRUE				0	0	0							8.42202e-05
612	2011	2011	40	585	TRACK	301	767	25.4371	-77.9198	Sg-IV	TRUE				0	0	0							0.000179923
613	2011	2011	40	586	TRACK	301	768	25.4371	-77.9196	Sg-III	TRUE				0	0	0							0.000501483
614	3295	3295	20	587	TRACK	111	770	24.3582	-76.5927	G-II	TRUE				0	0	0							0.000288581
615	3295	3295	20	588	TRACK	111	771	24.3581	-76.5924	MA-II	TRUE				0	0	0							0.000328859
616	3295	3295	20	589	TRACK	111	772	24.3579	-76.5921	MA-I	TRUE				0	0	0							0.000530187
617	3295	3295	20	590	TRACK	111	773	24.3577	-76.5916	MA-I	TRUE				0	0	0							0.000322142
618	3295	3295	20	591	TRACK	111	774	24.3576	-76.5913	G-I	TRUE				0	0	0							0.000114088
619	3295	3295	20	592	TRACK	111	775	24.3575	-76.5912	G-II	TRUE				0	0	0							0.00032885
620	3295	3295	20	593	TRACK	111	776	24.3574	-76.5909	C-II	TRUE				0	0	0							0.000322138
621	3295	3295	20	594	TRACK	111	777	24.3573	-76.5906	C-I	TRUE				0	0	0							0.000201341
622	3295	3295	20	595	TRACK	111	778	24.3572	-76.5905	G-I	TRUE				0	0	0							0.000502375
623	3296	3296	40	595	TRACK	111	778	24.3572	-76.5905	G-I	TRUE				0	0	0							0.000255996
624	3296	3296	40	596	TRACK	111	779	24.3569	-76.5898	Sg-II	TRUE				0	0	0							0.000281872
625	3296	3296	40	597	TRACK	111	780	24.3568	-76.5895	Sg-II	TRUE				0	0	0							0.000610722
626	1597	1597	0	598	TRACK	252	782	25.3966	-77.8297	Sg-IV	TRUE				0	0	0							0.000973555
627	1598	1598	20	598	TRACK	252	782	25.3966	-77.8297	Sg-IV	TRUE				0	0	0							0.000612265
628	1597	1597	0	599	TRACK	252	783	25.3979	-77.8305	Sand	TRUE				0	0	0							0.000540783
629	2880	2880	40	600	TRACK	681	785	24.6799	-76.8713	Sand	TRUE				0	0	0							0.00196847
630	3227	3227	20	601	TRACK	155	787	24.4149	-76.7126	Sg-III	TRUE				0	0	0							0.000916662
631	3227	3227	20	602	TRACK	155	788	24.4141	-76.713	C-I	TRUE				0	0	0							0.0003984
632	3227	3227	20	603	TRACK	155	789	24.4138	-76.7132	C-II	TRUE				0	0	0							0.000796814
633	3781	3781	20	604	TRACK	728	791	24.6058	-76.8423	MA-I	TRUE				0	0	0							0.000177244
634	3781	3781	20	605	TRACK	728	792	24.606	-76.8422	Sand	TRUE				0	0	0							0.000132206
635	3781	3781	20	606	TRACK	728	793	24.6061	-76.8422	MA-I	TRUE				0	0	0							4.79419e-05
636	3781	3781	20	607	TRACK	728	794	24.6062	-76.8422	Sand	TRUE				0	0	0							0.000175793
637	3781	3781	20	608	TRACK	728	795	24.6063	-76.8422	MA-I	TRUE				0	0	0							9.73449e-05
638	3781	3781	20	609	TRACK	728	796	24.6064	-76.8422	Sand	TRUE				0	0	0							0.000178696
639	3781	3781	20	610	TRACK	728	797	24.6066	-76.8422	MA-I	TRUE				0	0	0							0.00014964
640	3560	3560	0	611	TRACK	43	799	24.4032	-76.6382	MA-II	TRUE				0	0	0							0.000698099
641	3560	3560	0	612	TRACK	43	800	24.4037	-76.6377	MA-II	TRUE				0	0	0							0.000483744
642	3560	3560	0	613	TRACK	43	801	24.404	-76.6373	MA-II	TRUE				0	0	0							0.000504024
643	3560	3560	0	614	TRACK	43	802	24.4043	-76.6369	MA-II	TRUE				0	0	0							0.000333118
644	3294	3294	40	615	TRACK	20	804	24.3459	-76.6427	Sand	TRUE				0	0	0							0.00702269
645	4764	4764	20	615	TRACK	20	804	24.3459	-76.6427	Sand	TRUE				0	0	0							0.000776486
646	3560	3560	0	616	TRACK	2	810	24.3991	-76.6441	Sg-IV	TRUE				0	0	0							0.000992328
647	3560	3560	0	617	TRACK	2	811	24.3982	-76.6447	Sg-III	TRUE				0	0	0							0.00141406
648	3560	3560	0	618	TRACK	2	812	24.3971	-76.6455	Sg-IV	TRUE				0	0	0							0.00540817
649	4834	4834	40	619	TRACK	804	826	23.3681	-76.6189	Sg-III	TRUE				0	0	0							0.000533435
650	5092	5092	20	619	TRACK	804	826	23.3681	-76.6189	Sg-III	TRUE				0	0	0							0.00288179
651	4834	4834	40	620	TRACK	804	827	23.3704	-76.6215	Sg-III	TRUE				0	0	0							0.00154476
652	4834	4834	40	621	TRACK	804	828	23.3714	-76.6226	Sg-II	TRUE				0	0	0							0.00152615
653	4834	4834	40	622	TRACK	804	829	23.3724	-76.6238	Sg-II	TRUE				0	0	0							0.00126559
654	4834	4834	40	623	TRACK	804	830	23.3732	-76.6247	MA-I	TRUE				0	0	0							0.000753771
655	4834	4834	40	624	TRACK	804	831	23.3737	-76.6253	Sg-II	TRUE				0	0	0							0.000930574
656	3229	3229	40	625	TRACK	152	833	24.4161	-76.696	Sg-II	TRUE				0	0	0							0.0066597
657	3229	3229	40	626	TRACK	152	834	24.4141	-76.7023	MA-I	TRUE				0	0	0							0.000666809
658	3229	3229	40	627	TRACK	152	835	24.4139	-76.7029	MA-I	TRUE				0	0	0							0.000675256
659	3229	3229	40	628	TRACK	152	836	24.4136	-76.7036	MA-II	TRUE				0	0	0							0.000430472
660	3229	3229	40	629	TRACK	152	837	24.4135	-76.704	MA-I	TRUE				0	0	0							0.000438919
661	3294	3294	40	630	TRACK	28	839	24.3469	-76.6323	Sand	TRUE				0	0	0							0.00387296
662	3294	3294	40	631	TRACK	28	840	24.3433	-76.6308	Sand	TRUE				0	0	0							0.00130626
663	3294	3294	40	632	TRACK	28	841	24.3421	-76.6302	Sand	TRUE				0	0	0							0.000604132
664	4764	4764	20	632	TRACK	28	841	24.3421	-76.6302	Sand	TRUE				0	0	0							0.000289631
665	3338	3338	40	633	TRACK	38	843	24.3255	-76.6224	Sand	TRUE				0	0	0							0.00348529
666	4764	4764	20	633	TRACK	38	843	24.3255	-76.6224	Sand	TRUE				0	0	0							0.00279552
667	4764	4764	20	634	TRACK	38	844	24.33	-76.618	Sg-I	TRUE				0	0	0							0.00051623
668	4764	4764	20	635	TRACK	38	845	24.3303	-76.6177	Sand	TRUE				0	0	0							0.00260697
669	5039	5039	60	636	TRACK	905	847	23.3182	-76.9109	Sg-II	TRUE				0	0	0							0.000427225
670	5039	5039	60	637	TRACK	905	848	23.3179	-76.9106	Sg-III	TRUE				0	0	0							8.16744e-05
671	5006	5006	40	638	TRACK	905	849	23.3179	-76.9105	Sand	TRUE				0	0	0							8.65153e-05
672	5039	5039	60	638	TRACK	905	849	23.3179	-76.9105	Sand	TRUE				0	0	0							0.000686261
673	5006	5006	40	639	TRACK	905	850	23.3174	-76.9099	MA-I	TRUE				0	0	0							0.000508906
674	5006	5006	40	640	TRACK	905	851	23.317	-76.9096	Sand	TRUE				0	0	0							0.00213613
675	5006	5006	40	641	TRACK	905	852	23.3156	-76.908	MA-I	TRUE				0	0	0							0.000163348
676	5006	5006	40	642	TRACK	905	853	23.3155	-76.9078	Sand	TRUE				0	0	0							9.42392e-05
677	5006	5006	40	643	TRACK	905	854	23.3154	-76.9078	MA-I	TRUE				0	0	0							0.000301573
678	5006	5006	40	644	TRACK	905	855	23.3152	-76.9075	Sand	TRUE				0	0	0							0.000113087
679	5006	5006	40	645	TRACK	905	856	23.3152	-76.9075	MA-I	TRUE				0	0	0							0.000358116
680	5006	5006	40	646	TRACK	905	857	23.3149	-76.9072	Sg-I	TRUE				0	0	0							0.000175914
681	5006	5006	40	647	TRACK	905	858	23.3148	-76.9071	Sg-I	TRUE				0	0	0							0.000138224
682	5006	5006	40	648	TRACK	905	859	23.3147	-76.907	Sand	TRUE				0	0	0							0.000100522
683	5006	5006	40	649	TRACK	905	860	23.3146	-76.9069	MA-I	TRUE				0	0	0							0.000578015
684	5006	5006	40	650	TRACK	905	861	23.3143	-76.9065	Sg-II	TRUE				0	0	0							0.0012377
685	3560	3560	0	651	TRACK	44	863	24.4047	-76.6368	G-I	TRUE				0	0	0							0.00195078
686	3560	3560	0	652	TRACK	44	864	24.4057	-76.6385	MA-I	TRUE				0	0	0							0.000667183
687	3560	3560	0	653	TRACK	44	865	24.406	-76.6391	G-I	TRUE				0	0	0							0.000420615
688	3203	3203	40	654	TRACK	44	866	24.4062	-76.6395	MA-I	TRUE				0	0	0							6.19493e-05
689	3560	3560	0	654	TRACK	44	866	24.4062	-76.6395	MA-I	TRUE				0	0	0							0.000605238
690	3203	3203	40	655	TRACK	44	867	24.4065	-76.6401	MA-I	TRUE				0	0	0							0.00182025
691	3203	3203	40	656	TRACK	44	868	24.4074	-76.6416	Hardbottom	TRUE				0	0	0							0.00284278
692	3295	3295	20	657	TRACK	42	870	24.3542	-76.5968	Sg-I	TRUE				0	0	0							0.00217441
693	3295	3295	20	658	TRACK	42	871	24.3558	-76.5954	Sg-II	TRUE				0	0	0							0.000776072
694	3295	3295	20	659	TRACK	42	872	24.3564	-76.5949	Sg-III	TRUE				0	0	0							0.000370555
695	3295	3295	20	660	TRACK	42	873	24.3567	-76.5946	MA-I	TRUE				0	0	0							0.000489411
696	3295	3295	20	661	TRACK	42	874	24.357	-76.5943	Sg-II	TRUE				0	0	0							0.000915915
697	3295	3295	20	662	TRACK	42	875	24.3577	-76.5937	MA-I	TRUE				0	0	0							0.000230726
698	3295	3295	20	663	TRACK	42	876	24.3579	-76.5936	MA-II	TRUE				0	0	0							0.000517379
699	3295	3295	20	664	TRACK	42	877	24.3583	-76.5932	G-I	TRUE				0	0	0							0.000251698
700	3295	3295	20	665	TRACK	42	878	24.3585	-76.5931	G-I	TRUE				0	0	0							0.00046844
701	3295	3295	20	666	TRACK	42	879	24.3588	-76.5928	MA-I	TRUE				0	0	0							0.000188775
702	3295	3295	20	667	TRACK	42	880	24.359	-76.5926	G-I	TRUE				0	0	0							0.00137028
703	3560	3560	0	667	TRACK	42	880	24.359	-76.5926	G-I	TRUE				0	0	0							0.000545436
704	4880	4880	0	668	TRACK	878	882	23.3536	-76.8374	MA-I	TRUE				0	0	0							0.000921354
705	4880	4880	0	669	TRACK	878	883	23.3543	-76.838	Sand	TRUE				0	0	0							0.000350994
706	4880	4880	0	670	TRACK	878	884	23.3546	-76.8382	MA-I	TRUE				0	0	0							0.000263243
707	4880	4880	0	671	TRACK	878	885	23.3548	-76.8384	Sg-I	TRUE				0	0	0							0.000212056
708	4880	4880	0	672	TRACK	878	886	23.3549	-76.8385	MA-I	TRUE				0	0	0							0.00238121
709	5092	5092	20	672	TRACK	878	886	23.3549	-76.8385	MA-I	TRUE				0	0	0							0.00304454
710	4880	4880	0	673	TRACK	878	887	23.3591	-76.8419	MA-I	TRUE				0	0	0							0.000393074
711	5092	5092	20	673	TRACK	878	887	23.3591	-76.8419	MA-I	TRUE				0	0	0							0.00111327
712	5092	5092	20	674	TRACK	862	889	23.3181	-76.737	Sg-I	TRUE				0	0	0							0.000754403
713	5092	5092	20	675	TRACK	862	890	23.3185	-76.7377	Sand	TRUE				0	0	0							0.00307717
714	5092	5092	20	676	TRACK	862	891	23.3203	-76.7402	MA-I	TRUE				0	0	0							0.000350732
715	5092	5092	20	677	TRACK	862	892	23.3205	-76.7404	Sg-II	TRUE				0	0	0							0.000516165
716	5092	5092	20	678	TRACK	862	893	23.3208	-76.7409	Sg-III	TRUE				0	0	0							0.00176689
717	5092	5092	20	679	TRACK	862	894	23.3218	-76.7423	Sg-II	TRUE				0	0	0							0.00148895
718	4862	4862	0	687	TRACK	868	903	23.3709	-76.7838	MA-I	TRUE				0	0	0							0.000286641
719	4862	4862	0	688	TRACK	868	904	23.3698	-76.7851	Sg-I	TRUE				0	0	0							0.000208829
720	3255	3255	40	689	TRACK	104	906	24.3623	-76.636	Sg-II	TRUE				0	0	0							0.0011927
721	3255	3255	40	690	TRACK	104	907	24.3617	-76.637	Sg-III	TRUE				0	0	0							0.00128749
722	3255	3255	40	691	TRACK	104	908	24.3611	-76.6382	Sg-II	TRUE				0	0	0							0.000718784
723	3255	3255	40	692	TRACK	104	909	24.3607	-76.6388	Sg-I	TRUE				0	0	0							0.000426526
724	3255	3255	40	693	TRACK	104	910	24.3605	-76.6392	Sand	TRUE				0	0	0							0.000639798
725	3255	3255	40	694	TRACK	104	911	24.3602	-76.6397	Sg-I	TRUE				0	0	0							0.000388002
726	4764	4764	20	694	TRACK	104	911	24.3602	-76.6397	Sg-I	TRUE				0	0	0							0.00179204
727	4764	4764	20	695	TRACK	104	912	24.3591	-76.6416	Sg-II	TRUE				0	0	0							0.000560807
728	4764	4764	20	696	TRACK	104	913	24.3589	-76.6421	Sg-I	TRUE				0	0	0							0.00136648
729	4764	4764	20	697	TRACK	104	914	24.3582	-76.6433	Sg-II	TRUE				0	0	0							0.000916254
730	4764	4764	20	698	TRACK	104	915	24.3577	-76.6441	Sg-I	TRUE				0	0	0							0.000426526
731	3279	3279	60	699	TRACK	34	917	24.3585	-76.6034	Sg-III	TRUE				0	0	0							0.00161178
732	3279	3279	60	700	TRACK	34	918	24.3574	-76.6046	Sg-III	TRUE				0	0	0							0.000891212
733	3279	3279	60	701	TRACK	34	919	24.3568	-76.6053	Sg-II	TRUE				0	0	0							0.000107451
734	3279	3279	60	702	TRACK	34	920	24.3567	-76.6054	Sand	TRUE				0	0	0							0.00171923
735	3279	3279	60	703	TRACK	34	921	24.3556	-76.6066	Sg-II	TRUE				0	0	0							0.000113773
736	3279	3279	60	704	TRACK	34	922	24.3555	-76.6067	Sand	TRUE				0	0	0							0.000240185
737	3279	3279	60	705	TRACK	34	923	24.3553	-76.6069	Sg-II	TRUE				0	0	0							0.000436133
738	3279	3279	60	706	TRACK	34	924	24.355	-76.6072	Sg-I	TRUE				0	0	0							0.000265468
739	3279	3279	60	707	TRACK	34	925	24.3549	-76.6074	Sand	TRUE				0	0	0							0.000101128
740	3279	3279	60	708	TRACK	34	926	24.3548	-76.6075	Sg-I	TRUE				0	0	0							0.000176979
741	3279	3279	60	709	TRACK	34	927	24.3547	-76.6076	Sg-II	TRUE				0	0	0							0.002168
742	3279	3279	60	710	TRACK	34	928	24.3532	-76.6092	Sg-III	TRUE				0	0	0							0.000113773
743	5092	5092	20	711	TRACK	817	930	23.3843	-76.6194	Sg-III	TRUE				0	0	0							0.0013774
744	5092	5092	20	712	TRACK	817	931	23.3854	-76.6202	Sg-II	TRUE				0	0	0							0.000614774
745	5092	5092	20	713	TRACK	817	932	23.3859	-76.6206	Sg-II	TRUE				0	0	0							0.000116729
746	5092	5092	20	714	TRACK	817	933	23.386	-76.6207	Sg-II	TRUE				0	0	0							0.000194545
747	5092	5092	20	715	TRACK	817	934	23.3861	-76.6208	C-II	TRUE				0	0	0							0.00119064
748	5092	5092	20	716	TRACK	817	935	23.3871	-76.6215	Sg-I	TRUE				0	0	0							0.000474703
749	5092	5092	20	717	TRACK	817	936	23.3874	-76.6218	Sg-II	TRUE				0	0	0							0.00038909
750	5092	5092	20	718	TRACK	817	937	23.3877	-76.6221	Sg-III	TRUE				0	0	0							0.000669248
751	5092	5092	20	719	TRACK	817	938	23.3883	-76.6225	Sg-II	TRUE				0	0	0							0.000357968
752	5092	5092	20	720	TRACK	817	939	23.3885	-76.6227	C-I	TRUE				0	0	0							0.000435784
753	5092	5092	20	721	TRACK	817	940	23.3889	-76.623	C-I	TRUE				0	0	0							0.00115173
754	4772	4772	0	722	TRACK	817	941	23.3898	-76.6237	Sg-II	TRUE				0	0	0							0.000367257
755	5092	5092	20	722	TRACK	817	941	23.3898	-76.6237	Sg-II	TRUE				0	0	0							0.000270861
756	4772	4772	0	723	TRACK	817	942	23.3903	-76.6241	G-I	TRUE				0	0	0							0.000739284
757	4772	4772	0	724	TRACK	817	943	23.3909	-76.6245	G-I	TRUE				0	0	0							0.0002568
758	4772	4772	0	725	TRACK	817	944	23.3911	-76.6247	Sg-II	TRUE				0	0	0							9.33854e-05
759	4772	4772	0	726	TRACK	817	945	23.3911	-76.6248	G-I	TRUE				0	0	0							0.000466915
760	4772	4772	0	727	TRACK	817	946	23.3915	-76.625	Sg-II	TRUE				0	0	0							0.000264589
761	4772	4772	0	728	TRACK	817	947	23.3917	-76.6252	G-I	TRUE				0	0	0							0.000365748
762	4764	4764	20	729	TRACK	39	949	24.3323	-76.6158	Sand	TRUE				0	0	0							0.00255881
763	4764	4764	20	730	TRACK	39	950	24.334	-76.614	Sand	TRUE				0	0	0							0.000217606
764	4764	4764	20	731	TRACK	39	951	24.3342	-76.6138	Sand	TRUE				0	0	0							0.000600316
765	4764	4764	20	732	TRACK	39	952	24.3346	-76.6134	Sg-I	TRUE				0	0	0							0.00267137
766	4764	4764	20	733	TRACK	39	953	24.3364	-76.6114	Sand	TRUE				0	0	0							0.000202602
767	4764	4764	20	734	TRACK	39	954	24.3366	-76.6113	Sg-I	TRUE				0	0	0							0.000795407
768	4764	4764	20	735	TRACK	39	955	24.3371	-76.6107	Sg-II	TRUE				0	0	0							0.000675342
769	3414	3414	40	736	TRACK	39	956	24.3376	-76.6102	Sg-I	TRUE				0	0	0							0.000140278
770	4764	4764	20	736	TRACK	39	956	24.3376	-76.6102	Sg-I	TRUE				0	0	0							0.000309952
771	3414	3414	40	737	TRACK	39	957	24.3379	-76.6099	Sg-II	TRUE				0	0	0							0.00138822
772	3203	3203	40	738	TRACK	50	959	24.4047	-76.6532	MA-II	TRUE				0	0	0							0.000784315
773	3203	3203	40	739	TRACK	50	960	24.4051	-76.6538	MA-I	TRUE				0	0	0							0.000190416
774	3203	3203	40	740	TRACK	50	961	24.4052	-76.654	MA-II	TRUE				0	0	0							0.000394424
775	3203	3203	40	741	TRACK	50	962	24.4054	-76.6544	Sand	TRUE				0	0	0							0.000394415
776	3203	3203	40	742	TRACK	50	963	24.4056	-76.6547	MA-I	TRUE				0	0	0							0.000852322
777	3203	3203	40	743	TRACK	50	964	24.406	-76.6554	Sg-I	TRUE				0	0	0							0.000321884
778	3203	3203	40	744	TRACK	50	965	24.4062	-76.6557	MA-I	TRUE				0	0	0							5.44104e-05
779	3203	3203	40	745	TRACK	50	966	24.4062	-76.6558	Sg-I	TRUE				0	0	0							0.000353615
780	3203	3203	40	746	TRACK	50	967	24.4064	-76.6561	MA-I	TRUE				0	0	0							0.00139182
781	3203	3203	40	747	TRACK	50	968	24.4071	-76.6573	MA-I	TRUE				0	0	0							5.89426e-05
782	3203	3203	40	748	TRACK	50	969	24.4071	-76.6573	MA-I	TRUE				0	0	0							0.00115606
783	5092	5092	20	749	TRACK	864	984	23.3348	-76.7578	Sand	TRUE				0	0	0							0.00120523
784	5092	5092	20	750	TRACK	864	985	23.3356	-76.7587	MA-I	TRUE				0	0	0							0.000627571
785	4942	4942	40	751	TRACK	864	986	23.336	-76.7592	Sand	TRUE				0	0	0							0.000243808
786	5092	5092	20	751	TRACK	864	986	23.336	-76.7592	Sand	TRUE				0	0	0							0.00106126
787	4942	4942	40	752	TRACK	864	987	23.3368	-76.7602	Sg-I	TRUE				0	0	0							0.000292395
788	4942	4942	40	753	TRACK	864	988	23.337	-76.7604	Sg-II	TRUE				0	0	0							0.000941357
789	4942	4942	40	754	TRACK	864	989	23.3376	-76.7611	Sg-III	TRUE				0	0	0							0.000449285
790	4942	4942	40	755	TRACK	864	990	23.3378	-76.7615	MA-I	TRUE				0	0	0							0.000328053
791	4942	4942	40	756	TRACK	864	991	23.3381	-76.7618	Sg-I	TRUE				0	0	0							0.000192548
792	4942	4942	40	757	TRACK	864	992	23.3382	-76.7619	MA-I	TRUE				0	0	0							0.000342321
793	4942	4942	40	758	TRACK	864	993	23.3384	-76.7622	Sand	TRUE				0	0	0							0.000128361
794	4942	4942	40	759	TRACK	864	994	23.3385	-76.7623	MA-I	TRUE				0	0	0							0.000406501
795	4942	4942	40	760	TRACK	864	995	23.3387	-76.7626	Sand	TRUE				0	0	0							0.000142629
796	4942	4942	40	761	TRACK	864	996	23.3388	-76.7627	MA-I	TRUE				0	0	0							0.000385103
797	4942	4942	40	762	TRACK	864	997	23.3391	-76.763	Sand	TRUE				0	0	0							0.000213946
798	4942	4942	40	763	TRACK	864	998	23.3392	-76.7632	MA-I	TRUE				0	0	0							0.000149759
799	4942	4942	40	764	TRACK	864	999	23.3393	-76.7633	Sand	TRUE				0	0	0							0.000798736
800	4942	4942	40	765	TRACK	864	1000	23.3398	-76.7639	MA-I	TRUE				0	0	0							0.000149759
801	4942	4942	40	766	TRACK	864	1001	23.3399	-76.764	Sand	TRUE				0	0	0							0.000178288
802	4942	4942	40	767	TRACK	864	1002	23.34	-76.7641	MA-I	TRUE				0	0	0							8.50675e-06
803	5092	5092	20	767	TRACK	864	1002	23.34	-76.7641	MA-I	TRUE				0	0	0							0.00016265
804	5092	5092	20	768	TRACK	864	1003	23.3401	-76.7643	Sand	TRUE				0	0	0							0.000156896
805	5092	5092	20	769	TRACK	864	1004	23.3402	-76.7644	MA-I	TRUE				0	0	0							0.000221077
806	5092	5092	20	770	TRACK	864	1005	23.3403	-76.7646	Sand	TRUE				0	0	0							0.000570521
807	5092	5092	20	771	TRACK	864	1006	23.3407	-76.765	MA-I	TRUE				0	0	0							0.000178288
808	5112	5112	40	772	TRACK	927	1008	23.277	-76.8641	MA-II	TRUE				0	0	0							0.00138319
809	5112	5112	40	773	TRACK	927	1009	23.2771	-76.8655	MA-II	TRUE				0	0	0							0.000288614
810	5112	5112	40	774	TRACK	927	1010	23.2771	-76.8658	Sg-II	TRUE				0	0	0							0.000266835
811	5112	5112	40	775	TRACK	927	1011	23.2772	-76.8661	Sg-II	TRUE				0	0	0							0.000402982
812	5112	5112	40	776	TRACK	927	1012	23.2772	-76.8665	MA-II	TRUE				0	0	0							0.000484661
813	5112	5112	40	777	TRACK	927	1013	23.2772	-76.867	MA-I	TRUE				0	0	0							0.000239605
814	5112	5112	40	778	TRACK	927	1014	23.2772	-76.8672	MA-II	TRUE				0	0	0							0.000343074
815	5112	5112	40	779	TRACK	927	1015	23.2772	-76.8675	Sg-III	TRUE				0	0	0							0.00222182
816	5112	5112	40	780	TRACK	927	1016	23.2774	-76.8698	Sg-III	TRUE				0	0	0							0.00130695
817	5112	5112	40	781	TRACK	927	1017	23.2775	-76.8711	Sg-II	TRUE				0	0	0							0.000402973
818	4764	4764	20	782	TRACK	141	1019	24.3358	-76.6141	Sg-II	TRUE				0	0	0							0.00178051
819	4764	4764	20	783	TRACK	141	1020	24.3371	-76.6129	Sg-I	TRUE				0	0	0							0.00325404
820	3414	3414	40	784	TRACK	141	1021	24.3395	-76.6107	Sg-II	TRUE				0	0	0							0.00438855
821	4764	4764	20	784	TRACK	141	1021	24.3395	-76.6107	Sg-II	TRUE				0	0	0							0.000952987
822	4764	4764	20	785	TRACK	68	1060	24.3695	-76.6512	MA-I	TRUE				0	0	0							0.000321283
823	3243	3243	40	786	TRACK	68	1061	24.3697	-76.6515	Sg-II	TRUE				0	0	0							0.000838105
824	4764	4764	20	786	TRACK	68	1061	24.3697	-76.6515	Sg-II	TRUE				0	0	0							0.00037866
825	3243	3243	40	787	TRACK	68	1062	24.3706	-76.6523	Sg-III	TRUE				0	0	0							0.00088182
826	3243	3243	40	788	TRACK	68	1063	24.3712	-76.6529	Sg-II	TRUE				0	0	0							0.00742364
827	5092	5092	20	789	TRACK	860	1065	23.3139	-76.7314	Sg-I	TRUE				0	0	0							4.3825e-05
828	5092	5092	20	790	TRACK	860	1066	23.314	-76.7315	G-I	TRUE				0	0	0							1.42277e-05
829	5092	5092	20	791	TRACK	860	1067	23.314	-76.7315	G-I	TRUE				0	0	0							1.03791e-05
830	5092	5092	20	792	TRACK	860	1068	23.314	-76.7315	G-I	TRUE				0	0	0							7.81898e-06
831	5092	5092	20	793	TRACK	860	1069	23.314	-76.7315	G-I	TRUE				0	0	0							3.32844e-06
832	5092	5092	20	794	TRACK	860	1070	23.314	-76.7315	G-I	TRUE				0	0	0							6.20231e-05
833	5092	5092	20	795	TRACK	860	1071	23.314	-76.7315	C-I	TRUE				0	0	0							4.97197e-05
834	5092	5092	20	796	TRACK	869	1073	23.3242	-76.7726	Sg-II	TRUE				0	0	0							0.0018333
835	5092	5092	20	797	TRACK	869	1074	23.3252	-76.7742	Sg-III	TRUE				0	0	0							0.000345178
836	4975	4975	40	798	TRACK	869	1075	23.3253	-76.7745	Sg-II	TRUE				0	0	0							0.0012026
837	5092	5092	20	798	TRACK	869	1075	23.3253	-76.7745	Sg-II	TRUE				0	0	0							0.00639904
838	5427	5427	60	799	TRACK	931	1087	23.2756	-76.9319	Sg-III	TRUE				0	0	0							0.00519049
839	5427	5427	60	800	TRACK	931	1088	23.275	-76.9371	Sg-II	TRUE				0	0	0							0.000286471
840	5427	5427	60	801	TRACK	931	1089	23.2749	-76.9374	Sg-III	TRUE				0	0	0							0.000281618
841	5427	5427	60	802	TRACK	931	1090	23.2749	-76.9377	Sg-II	TRUE				0	0	0							0.000359303
842	5427	5427	60	803	TRACK	931	1091	23.2749	-76.938	Sg-III	TRUE				0	0	0							0.000432135
843	5427	5427	60	804	TRACK	931	1092	23.2748	-76.9384	Sg-II	TRUE				0	0	0							0.000369012
844	5427	5427	60	805	TRACK	931	1093	23.2748	-76.9388	Sg-III	TRUE				0	0	0							8.25509e-05
845	5427	5427	60	806	TRACK	931	1094	23.2748	-76.9389	Sg-II	TRUE				0	0	0							0.000796293
846	4773	4773	20	807	TRACK	800	1107	23.4285	-76.5805	Sand	TRUE				0	0	0							0.00013884
847	4773	4773	20	808	TRACK	800	1108	23.4285	-76.5806	MA-I	TRUE				0	0	0							0.000171227
848	4773	4773	20	809	TRACK	800	1109	23.4285	-76.5808	Sand	TRUE				0	0	0							0.00243887
849	4773	4773	20	810	TRACK	800	1110	23.4285	-76.5832	MA-I	TRUE				0	0	0							0.000124947
850	4773	4773	20	811	TRACK	800	1111	23.4285	-76.5833	Sand	TRUE				0	0	0							0.000944084
851	4773	4773	20	812	TRACK	800	1112	23.4285	-76.5843	MA-I	TRUE				0	0	0							0.000583106
852	4773	4773	20	813	TRACK	800	1113	23.4284	-76.5849	Sand	TRUE				0	0	0							0.000994985
853	4773	4773	20	814	TRACK	800	1114	23.4284	-76.5858	Sand	TRUE				0	0	0							0.000823758
854	4773	4773	20	815	TRACK	800	1115	23.4284	-76.5867	MA-I	TRUE				0	0	0							0.000430383
855	4773	4773	20	816	TRACK	800	1116	23.4284	-76.5871	Sand	TRUE				0	0	0							0.000351716
856	4773	4773	20	817	TRACK	800	1117	23.4284	-76.5875	MA-I	TRUE				0	0	0							8.7929e-05
857	4773	4773	20	818	TRACK	800	1118	23.4284	-76.5875	Sand	TRUE				0	0	0							0.000569223
858	4773	4773	20	819	TRACK	800	1119	23.4284	-76.5881	MA-I	TRUE				0	0	0							0.000106443
859	5092	5092	20	820	TRACK	871	1121	23.3343	-76.7944	Sg-II	TRUE				0	0	0							0.000481107
860	5092	5092	20	821	TRACK	871	1122	23.3348	-76.7943	MA-I	TRUE				0	0	0							0.000286621
861	5092	5092	20	823	TRACK	871	1124	23.3351	-76.7943	MA-I	TRUE				0	0	0							8.70069e-05
862	5092	5092	20	824	TRACK	871	1125	23.3353	-76.7942	MA-I	TRUE				0	0	0							0.001126
863	5092	5092	20	825	TRACK	871	1126	23.3364	-76.794	MA-I	TRUE				0	0	0							0.00104923
864	5092	5092	20	826	TRACK	871	1127	23.3375	-76.7938	Sg-II	TRUE				0	0	0							0.00158665
865	5092	5092	20	827	TRACK	871	1128	23.339	-76.7936	Sg-III	TRUE				0	0	0							0.000199615
866	5092	5092	20	828	TRACK	871	1129	23.3392	-76.7935	Sg-IV	TRUE				0	0	0							0.000818909
867	5092	5092	20	829	TRACK	871	1130	23.34	-76.7934	Sg-III	TRUE				0	0	0							0.00313234
868	3255	3255	40	830	TRACK	80	1132	24.371	-76.6173	Sg-I	TRUE				0	0	0							0.00738249
869	3255	3255	40	831	TRACK	80	1133	24.3657	-76.6224	MA-I	TRUE				0	0	0							0.000621099
870	3255	3255	40	832	TRACK	80	1134	24.3653	-76.6229	Sand	TRUE				0	0	0							0.000919026
871	3255	3255	40	833	TRACK	17	1136	24.3688	-76.6244	MA-I	TRUE				0	0	0							0.000302454
872	3255	3255	40	834	TRACK	17	1137	24.3686	-76.6246	Sg-I	TRUE				0	0	0							0.00122469
873	3255	3255	40	835	TRACK	17	1138	24.3677	-76.6255	Sg-II	TRUE				0	0	0							7.93312e-05
874	3255	3255	40	836	TRACK	17	1139	24.3677	-76.6255	C-I	TRUE				0	0	0							0.000123957
875	3255	3255	40	837	TRACK	17	1140	24.3676	-76.6256	Sg-I	TRUE				0	0	0							0.000287576
876	3255	3255	40	838	TRACK	17	1141	24.3674	-76.6258	Sg-I	TRUE				0	0	0							0.000679283
877	3255	3255	40	839	TRACK	17	1142	24.3669	-76.6263	Sand	TRUE				0	0	0							0.00153706
878	3255	3255	40	840	TRACK	17	1143	24.3658	-76.6274	Sg-I	TRUE				0	0	0							0.00187919
879	3255	3255	40	841	TRACK	17	1144	24.3645	-76.6287	Sg-II	TRUE				0	0	0							0.000733815
880	3255	3255	40	842	TRACK	17	1145	24.3639	-76.6292	Sg-I	TRUE				0	0	0							0.000148749
881	3255	3255	40	843	TRACK	17	1146	24.3638	-76.6293	Sand	TRUE				0	0	0							0.0019585
882	3255	3255	40	844	TRACK	17	1147	24.3624	-76.6307	Sg-I	TRUE				0	0	0							0.000208252
883	4764	4764	20	845	TRACK	37	1149	24.3368	-76.6221	Sand	TRUE				0	0	0							0.000778453
884	4764	4764	20	846	TRACK	37	1150	24.336	-76.6223	Sand	TRUE				0	0	0							0.000202529
885	4764	4764	20	847	TRACK	37	1151	24.3358	-76.6224	Sand	TRUE				0	0	0							0.000189866
886	4764	4764	20	848	TRACK	37	1152	24.3356	-76.6224	Sand	TRUE				0	0	0							0.000322768
887	4764	4764	20	849	TRACK	37	1153	24.3353	-76.6225	Sand	TRUE				0	0	0							0.00343658
888	4764	4764	20	850	TRACK	37	1154	24.332	-76.6233	Sand	TRUE				0	0	0							0.000284801
889	3338	3338	40	851	TRACK	37	1155	24.3317	-76.6233	Sand	TRUE				0	0	0							0.00500904
890	4764	4764	20	851	TRACK	37	1155	24.3317	-76.6233	Sand	TRUE				0	0	0							0.00175655
891	3244	3244	20	852	TRACK	8	1157	24.3814	-76.6518	Sg-III	TRUE				0	0	0							0.00860582
892	3244	3244	20	853	TRACK	8	1158	24.3878	-76.646	Sg-IV	TRUE				0	0	0							0.00118817
893	3243	3243	40	854	TRACK	7	1160	24.3755	-76.6594	Sg-II	TRUE				0	0	0							0.00733712
894	3244	3244	20	854	TRACK	7	1160	24.3755	-76.6594	Sg-II	TRUE				0	0	0							0.00233401
895	4917	4917	60	855	TRACK	834	1162	23.3453	-76.6591	MA-II	TRUE				0	0	0							0.000843867
896	4917	4917	60	856	TRACK	834	1163	23.3446	-76.6587	MA-I	TRUE				0	0	0							0.000597189
897	4917	4917	60	857	TRACK	834	1164	23.3441	-76.6583	MA-II	TRUE				0	0	0							0.000625755
898	4917	4917	60	858	TRACK	834	1165	23.3436	-76.6579	Sg-II	TRUE				0	0	0							0.000558254
899	4917	4917	60	859	TRACK	834	1166	23.3431	-76.6576	Sg-III	TRUE				0	0	0							0.000114238
900	4917	4917	60	860	TRACK	834	1167	23.343	-76.6576	Sg-II	TRUE				0	0	0							0.000340147
901	4917	4917	60	861	TRACK	834	1168	23.3428	-76.6574	Sg-III	TRUE				0	0	0							0.000360911
902	4917	4917	60	862	TRACK	834	1169	23.3425	-76.6572	Sg-II	TRUE				0	0	0							0.000223298
903	4917	4917	60	863	TRACK	834	1170	23.3423	-76.657	Sg-III	TRUE				0	0	0							0.00116843
904	4917	4917	60	864	TRACK	834	1171	23.3413	-76.6563	Sg-II	TRUE				0	0	0							0.000965894
905	4917	4917	60	865	TRACK	834	1172	23.3405	-76.6558	MA-II	TRUE				0	0	0							0.000482951
906	4917	4917	60	866	TRACK	834	1173	23.3402	-76.6555	Sg-II	TRUE				0	0	0							0.000119438
907	5092	5092	20	821	TRACK	871	1122	23.3348	-76.7943	MA-I	TRUE				0	0	0							0.000184261
908	5092	5092	20	822	TRACK	871	1123	23.3352	-76.7943	MA-I	TRUE				0	0	0							0.000184261
909	5092	5092	20	823	TRACK	871	1124	23.3351	-76.7943	MA-I	TRUE				0	0	0							0.000184261

## Sheet: Supplemental Figure 4+5
wildlife computers tags below
	DeployID	Ptt	Date	Most.Likely.Latitude	Most.Likely.Longitude	Observation.Type	Observed.SST	Satellite.SST	Observed.Depth	Bathymetry.Depth	Observation.LL..MSS.	Observation.Score	Sunrise	Sunset	datepos
1	NA	181740	2019-05-21 20:00:00	25.075	-77.225	User	NA	NA	NA	NA	NA	29.913			2019-05-21 20:00:00
2	NA	181740	2019-05-22	25.075	-77.25	None	NA	NA	NA	NA	NA	NA	2019-05-22 10:21:00	2019-05-22 23:49:00	2019-05-22
3	NA	181740	2019-05-22 09:36:15	24.95	-77.375	Light - Dawn	NA	NA	16	1157	NA	94.937			2019-05-22 09:36:15
4	NA	181740	2019-05-22 11:00:00	24.95	-77.375	SST	28.2	27.5583	0	1157	NA	39.9799			2019-05-22 11:00:00
5	NA	181740	2019-05-22 12:00:00	24.95	-77.375	None	NA	NA	NA	NA	NA	NA			2019-05-22 12:00:00
6	NA	181740	2019-05-22 23:41:15	24.975	-77.425	Light - Dusk	NA	NA	48	1157	NA	67.4497			2019-05-22 23:41:15
7	NA	181740	2019-05-23	24.975	-77.425	None	NA	NA	NA	NA	NA	NA	2019-05-23 10:22:00	2019-05-23 23:50:00	2019-05-23
8	NA	181740	2019-05-23 09:45:00	25.025	-77.575	Light - Dawn	NA	NA	176	2894	NA	50.0849			2019-05-23 09:45:00
9	NA	181740	2019-05-23 10:00:00	25.025	-77.575	SST	26.9	26.8017	0	2894	NA	74.229			2019-05-23 10:00:00
10	NA	181740	2019-05-23 12:00:00	25.025	-77.575	None	NA	NA	NA	NA	NA	NA			2019-05-23 12:00:00
11	NA	181740	2019-05-23 23:18:45	24.975	-77.5	Light - Dusk	NA	NA	16	1157	NA	88.9757			2019-05-23 23:18:45
12	NA	181740	2019-05-24	24.975	-77.5	None	NA	NA	NA	NA	NA	NA	2019-05-24 10:22:00	2019-05-24 23:51:00	2019-05-24
13	NA	181740	2019-05-24 12:00:00	24.975	-77.5	None	NA	NA	NA	NA	NA	NA			2019-05-24 12:00:00
14	NA	181740	2019-05-25	24.975	-77.425	None	NA	NA	NA	NA	NA	NA	2019-05-25 10:21:00	2019-05-25 23:51:00	2019-05-25
15	NA	181740	2019-05-25 09:18:45	24.975	-77.425	Light - Dawn	NA	NA	16	1157	NA	94.2199			2019-05-25 09:18:45
16	NA	181740	2019-05-25 11:00:00	24.975	-77.425	SST	27	26.9125	0	1157	NA	77.5845			2019-05-25 11:00:00
17	NA	181740	2019-05-25 12:00:00	24.975	-77.425	None	NA	NA	NA	NA	NA	NA			2019-05-25 12:00:00
18	NA	181740	2019-05-25 23:10:00	25.075	-77.425	Light - Dusk	NA	NA	16	2530	NA	92.6924			2019-05-25 23:10:00
19	NA	181740	2019-05-26	25.075	-77.425	None	NA	NA	NA	NA	NA	NA	2019-05-26 10:21:00	2019-05-26 23:52:00	2019-05-26
20	NA	181740	2019-05-26 12:00:00	25.075	-77.425	None	NA	NA	NA	NA	NA	NA			2019-05-26 12:00:00
21	NA	181740	2019-05-27	25.1	-77.475	None	NA	NA	NA	NA	NA	NA	2019-05-27 10:20:00	2019-05-27 23:53:00	2019-05-27
22	NA	181740	2019-05-27 09:28:45	25.1	-77.475	Light - Dawn	NA	NA	16	2530	NA	93.1551			2019-05-27 09:28:45
23	NA	181740	2019-05-27 11:00:00	25.1	-77.475	SST	26.6	26.41	0	2530	NA	91.2445			2019-05-27 11:00:00
24	NA	181740	2019-05-27 12:00:00	25.1	-77.475	None	NA	NA	NA	NA	NA	NA			2019-05-27 12:00:00
25	NA	181740	2019-05-27 23:11:15	25.1	-77.475	Light - Dusk	NA	NA	16	2530	NA	91.2747			2019-05-27 23:11:15
26	NA	181740	2019-05-28	25.1	-77.475	None	NA	NA	NA	NA	NA	NA	2019-05-28 10:20:00	2019-05-28 23:53:00	2019-05-28
27	NA	181740	2019-05-28 12:00:00	25.1	-77.475	None	NA	NA	NA	NA	NA	NA			2019-05-28 12:00:00
28	NA	181740	2019-05-29	25.075	-77.5	None	NA	NA	NA	NA	NA	NA	2019-05-29 10:20:00	2019-05-29 23:54:00	2019-05-29
29	NA	181740	2019-05-29 08:00:00	25.075	-77.5	SST	27.3	26.7133	0	2530	NA	52.4282			2019-05-29 08:00:00
30	NA	181740	2019-05-29 09:31:15	25.075	-77.5	Light - Dawn	NA	NA	16	2530	NA	85.2903			2019-05-29 09:31:15
31	NA	181740	2019-05-29 12:00:00	25.075	-77.5	None	NA	NA	NA	NA	NA	NA			2019-05-29 12:00:00
32	NA	181740	2019-05-29 23:27:30	25.125	-77.425	Light - Dusk	NA	NA	16	2530	NA	84.2004			2019-05-29 23:27:30
33	NA	181740	2019-05-30	25.125	-77.425	None	NA	NA	NA	NA	NA	NA	2019-05-30 10:20:00	2019-05-30 23:54:00	2019-05-30
34	NA	181740	2019-05-30 09:40:00	25.175	-77.4	Light - Dawn	NA	NA	304	2530	NA	0.100001			2019-05-30 09:40:00
35	NA	181740	2019-05-30 11:00:00	25.175	-77.4	SST	26.9	27.0083	0	2530	NA	70.2516			2019-05-30 11:00:00
36	NA	181740	2019-05-30 12:00:00	25.175	-77.4	None	NA	NA	NA	NA	NA	NA			2019-05-30 12:00:00
37	NA	181740	2019-05-30 23:17:30	25.125	-77.375	Light - Dusk	NA	NA	16	2530	NA	96.2707			2019-05-30 23:17:30
38	NA	181740	2019-05-31	25.125	-77.375	None	NA	NA	NA	NA	NA	NA	2019-05-31 10:19:00	2019-05-31 23:54:00	2019-05-31
39	NA	181740	2019-05-31 12:00:00	25.1	-77.375	None	NA	NA	NA	NA	NA	NA			2019-05-31 12:00:00
40	NA	181740	2019-06-01	25.1	-77.35	None	NA	NA	NA	NA	NA	NA	2019-06-01 10:19:00	2019-06-01 23:55:00	2019-06-01
41	NA	181740	2019-06-01 09:13:45	25.1	-77.35	Light - Dawn	NA	NA	16	2530	NA	94.0752			2019-06-01 09:13:45
42	NA	181740	2019-06-01 11:00:00	25.1	-77.35	SST	27.9	27.7567	0	2530	NA	88.4139			2019-06-01 11:00:00
43	NA	181740	2019-06-01 12:00:00	25.1	-77.35	None	NA	NA	NA	NA	NA	NA			2019-06-01 12:00:00
44	NA	181740	2019-06-01 23:07:30	25.1	-77.325	Light - Dusk	NA	NA	16	2530	NA	94.8988			2019-06-01 23:07:30
45	NA	181740	2019-06-02	25.1	-77.325	None	NA	NA	NA	NA	NA	NA	2019-06-02 10:19:00	2019-06-02 23:55:00	2019-06-02
46	NA	181740	2019-06-02 12:00:00	24.925	-77.225	None	NA	NA	NA	NA	NA	NA			2019-06-02 12:00:00
47	NA	181740	2019-06-03	24.825	-77.1	None	NA	NA	NA	NA	NA	NA	2019-06-03 10:18:00	2019-06-03 23:54:00	2019-06-03
48	NA	181740	2019-06-03 09:00:00	24.6	-77.1	SST	28.5	28.1512	0	57	NA	54.6767			2019-06-03 09:00:00
49	NA	181740	2019-06-03 09:16:15	24.6	-77.1	Light - Dawn	NA	NA	16	57	NA	96.1702			2019-06-03 09:16:15
50	NA	181740	2019-06-03 12:00:00	24.625	-77.1	None	NA	NA	NA	NA	NA	NA			2019-06-03 12:00:00
51	NA	181740	2019-06-03 23:25:00	24.775	-76.875	Light - Dusk	NA	NA	16	1133	NA	91.5567			2019-06-03 23:25:00
52	NA	181740	2019-06-04	24.775	-76.875	None	NA	NA	NA	NA	NA	NA	2019-06-04 10:17:00	2019-06-04 23:53:00	2019-06-04
53	NA	181740	2019-06-04 09:17:30	24.8	-76.875	Light - Dawn	NA	NA	16	1133	NA	91.1207			2019-06-04 09:17:30
54	NA	181740	2019-06-04 10:00:00	24.8	-76.875	SST	28.8	28.6492	0	1133	NA	54.2694			2019-06-04 10:00:00
55	NA	181740	2019-06-04 12:00:00	24.75	-76.9	None	NA	NA	NA	NA	NA	NA			2019-06-04 12:00:00
56	NA	181740	2019-06-04 23:21:15	24.7	-76.9	Light - Dusk	NA	NA	16	875	NA	94.6578			2019-06-04 23:21:15
57	NA	181740	2019-06-05	24.7	-76.9	None	NA	NA	NA	NA	NA	NA	2019-06-05 10:17:00	2019-06-05 23:54:00	2019-06-05
58	NA	181740	2019-06-05 12:00:00	24.55	-77.25	None	NA	NA	NA	NA	NA	NA			2019-06-05 12:00:00
59	NA	181740	2019-06-06	24.45	-77.35	None	NA	NA	NA	NA	NA	NA	2019-06-06 10:20:00	2019-06-06 23:56:00	2019-06-06
60	NA	181740	2019-06-06 06:00:00	24.225	-77.325	SST	27.5	27.9575	0	1488	NA	30.0849			2019-06-06 06:00:00
61	NA	181740	2019-06-06 09:28:45	24.45	-77.35	Light - Dawn	NA	NA	16	1634	NA	88.0221			2019-06-06 09:28:45
62	NA	181740	2019-06-06 12:00:00	24.475	-77.35	None	NA	NA	NA	NA	NA	NA			2019-06-06 12:00:00
63	NA	181740	2019-06-06 23:36:15	24.525	-77.175	Light - Dusk	NA	NA	16	57	NA	80.4813			2019-06-06 23:36:15
64	NA	181740	2019-06-07	24.525	-77.175	None	NA	NA	NA	NA	NA	NA	2019-06-07 10:19:00	2019-06-07 23:55:00	2019-06-07
65	NA	181740	2019-06-07 12:00:00	24.65	-77	None	NA	NA	NA	NA	NA	NA			2019-06-07 12:00:00
66	NA	181740	2019-06-08	24.675	-76.925	None	NA	NA	NA	NA	NA	NA	2019-06-08 10:18:00	2019-06-08 23:55:00	2019-06-08
67	NA	181740	2019-06-08 08:00:00	24.675	-76.9	SST	29.7	29.28	0	875	NA	40.1799			2019-06-08 08:00:00
68	NA	181740	2019-06-08 09:35:00	24.675	-76.9	Light - Dawn	NA	NA	16	875	NA	66.3821			2019-06-08 09:35:00
69	NA	181740	2019-06-08 12:00:00	24.675	-76.9	None	NA	NA	NA	NA	NA	NA			2019-06-08 12:00:00
70	NA	181740	2019-06-08 23:28:45	24.7	-76.85	Light - Dusk	NA	NA	16	875	NA	85.5945			2019-06-08 23:28:45
71	NA	181740	2019-06-09	24.7	-76.85	None	NA	NA	NA	NA	NA	NA	2019-06-09 10:17:00	2019-06-09 23:55:00	2019-06-09
72	NA	181740	2019-06-09 12:00:00	24.75	-76.85	None	NA	NA	NA	NA	NA	NA			2019-06-09 12:00:00
73	NA	181740	2019-06-10	24.8	-76.85	None	NA	NA	NA	NA	NA	NA	2019-06-10 10:17:00	2019-06-10 23:56:00	2019-06-10
74	NA	181740	2019-06-10 05:00:00	24.825	-76.85	SST	29.9	29.2329	0	1133	NA	25.1076			2019-06-10 05:00:00
75	NA	181740	2019-06-10 09:30:00	24.8	-76.825	Light - Dawn	NA	NA	16	1133	NA	64.6738			2019-06-10 09:30:00
76	NA	181740	2019-06-10 12:00:00	24.775	-76.825	None	NA	NA	NA	NA	NA	NA			2019-06-10 12:00:00
77	NA	181740	2019-06-10 23:32:30	24.725	-76.75	Light - Dusk	NA	NA	16	875	NA	85.2792			2019-06-10 23:32:30
78	NA	181740	2019-06-11	24.725	-76.75	None	NA	NA	NA	NA	NA	NA	2019-06-11 10:17:00	2019-06-11 23:56:00	2019-06-11
79	NA	181740	2019-06-11 12:00:00	24.7	-76.65	None	NA	NA	NA	NA	NA	NA			2019-06-11 12:00:00
80	NA	181740	2019-06-12	24.65	-76.6	None	NA	NA	NA	NA	NA	NA	2019-06-12 10:16:00	2019-06-12 23:55:00	2019-06-12
81	NA	181740	2019-06-12 09:36:15	24.6	-76.525	Light - Dawn	NA	NA	16	1661	NA	65.9511			2019-06-12 09:36:15
82	NA	181740	2019-06-12 10:00:00	24.6	-76.525	SST	28.6	28.7992	0	1661	NA	65.8688			2019-06-12 10:00:00
83	NA	181740	2019-06-12 12:00:00	24.625	-76.525	None	NA	NA	NA	NA	NA	NA			2019-06-12 12:00:00
84	NA	181740	2019-06-12 23:36:15	24.675	-76.625	Light - Dusk	NA	NA	16	1661	NA	81.2176			2019-06-12 23:36:15
85	NA	181740	2019-06-13	24.675	-76.625	None	NA	NA	NA	NA	NA	NA	2019-06-13 10:16:00	2019-06-13 23:56:00	2019-06-13
86	NA	181740	2019-06-13 12:00:00	24.725	-76.65	None	NA	NA	NA	NA	NA	NA			2019-06-13 12:00:00
87	NA	181740	2019-06-14	24.8	-76.75	None	NA	NA	NA	NA	NA	NA	2019-06-14 10:17:00	2019-06-14 23:57:00	2019-06-14
88	NA	181740	2019-06-14 07:00:00	24.85	-76.8	SST	30	29.1875	0	1133	NA	21.2381			2019-06-14 07:00:00
89	NA	181740	2019-06-14 09:36:15	24.85	-76.8	Light - Dawn	NA	NA	16	1133	NA	96.0802			2019-06-14 09:36:15
90	NA	181740	2019-06-14 12:00:00	24.825	-76.8	None	NA	NA	NA	NA	NA	NA			2019-06-14 12:00:00
91	NA	181740	2019-06-14 23:38:45	24.825	-76.85	Light - Dusk	NA	NA	16	1133	NA	13.8063			2019-06-14 23:38:45
92	NA	181740	2019-06-15	24.825	-76.85	None	NA	NA	NA	NA	NA	NA	2019-06-15 10:17:00	2019-06-15 23:58:00	2019-06-15
93	NA	181740	2019-06-15 10:00:00	24.8	-76.85	SST	29.8	28.9558	0	1133	NA	21.9221			2019-06-15 10:00:00
94	NA	181740	2019-06-15 10:03:45	24.8	-76.85	Light - Dawn	NA	NA	16	1133	NA	96.3518			2019-06-15 10:03:45
95	NA	181740	2019-06-15 12:00:00	24.8	-76.85	None	NA	NA	NA	NA	NA	NA			2019-06-15 12:00:00
96	NA	181740	2019-06-15 23:38:45	24.75	-76.825	Light - Dusk	NA	NA	80	1133	NA	33.2088			2019-06-15 23:38:45
97	NA	181740	2019-06-16	24.75	-76.825	None	NA	NA	NA	NA	NA	NA	2019-06-16 10:17:00	2019-06-16 23:58:00	2019-06-16
98	NA	181740	2019-06-16 12:00:00	24.75	-76.825	None	NA	NA	NA	NA	NA	NA			2019-06-16 12:00:00
99	NA	181740	2019-06-17	24.7	-76.85	None	NA	NA	NA	NA	NA	NA	2019-06-17 10:18:00	2019-06-17 23:58:00	2019-06-17
100	NA	181740	2019-06-17 09:00:00	24.7	-76.85	SST	29.3	28.8887	0	875	NA	40.9716			2019-06-17 09:00:00
101	NA	181740	2019-06-17 09:50:00	24.7	-76.85	Light - Dawn	NA	NA	16	875	NA	92.3815			2019-06-17 09:50:00
102	NA	181740	2019-06-17 12:00:00	24.7	-76.85	None	NA	NA	NA	NA	NA	NA			2019-06-17 12:00:00
103	NA	181740	2019-06-17 23:37:30	24.75	-76.825	Light - Dusk	NA	NA	16	1133	NA	87.8475			2019-06-17 23:37:30
104	NA	181740	2019-06-18	24.75	-76.825	None	NA	NA	NA	NA	NA	NA	2019-06-18 10:18:00	2019-06-18 23:58:00	2019-06-18
105	NA	181740	2019-06-18 12:00:00	25.05	-77.1	None	NA	NA	NA	NA	NA	NA			2019-06-18 12:00:00
106	NA	181740	2019-06-19	25.225	-77.2	None	NA	NA	NA	NA	NA	NA	2019-06-19 10:18:00	2019-06-20 00:01:00	2019-06-19
107	NA	181740	2019-06-19 09:32:30	25.325	-77.3	Light - Dawn	NA	NA	16	3552	NA	69.7663			2019-06-19 09:32:30
108	NA	181740	2019-06-19 11:00:00	25.325	-77.3	SST	28	28.475	0	3552	NA	31.6963			2019-06-19 11:00:00
109	NA	181740	2019-06-19 12:00:00	25.325	-77.3	None	NA	NA	NA	NA	NA	NA			2019-06-19 12:00:00
110	NA	181740	2019-06-19 23:07:30	25.4	-77.2	Light - Dusk	NA	NA	16	3928	NA	86.9173			2019-06-19 23:07:30
111	NA	181740	2019-06-20	25.4	-77.2	None	NA	NA	NA	NA	NA	NA	2019-06-20 10:18:00	2019-06-21 00:02:00	2019-06-20
112	NA	181740	2019-06-20 12:00:00	25.525	-77.125	None	NA	NA	NA	NA	NA	NA			2019-06-20 12:00:00
113	NA	181740	2019-06-21	25.625	-77.075	None	NA	NA	NA	NA	NA	NA	2019-06-21 10:17:00	2019-06-22 00:02:00	2019-06-21
114	NA	181740	2019-06-21 07:00:00	25.65	-77.075	SST	28.2	28.5846	0	4448	NA	41.6724			2019-06-21 07:00:00
115	NA	181740	2019-06-21 09:40:00	25.675	-77.05	Light - Dawn	NA	NA	368	4448	NA	83.7869			2019-06-21 09:40:00
116	NA	181740	2019-06-21 12:00:00	25.675	-77.025	None	NA	NA	NA	NA	NA	NA			2019-06-21 12:00:00
117	NA	181740	2019-06-21 23:33:45	25.775	-76.875	Light - Dusk	NA	NA	208	4673	NA	2.90907			2019-06-21 23:33:45
118	NA	181740	2019-06-22	25.775	-76.875	None	NA	NA	NA	NA	NA	NA	2019-06-22 10:16:00	2019-06-23 00:02:00	2019-06-22
119	NA	181740	2019-06-22 12:00:00	25.725	-76.7	None	NA	NA	NA	NA	NA	NA			2019-06-22 12:00:00
120	NA	181740	2019-06-22 17:15:00	25.725	-76.625	Light - Dusk	NA	NA	432	4759	NA	0.1			2019-06-22 17:15:00
121	NA	181740	2019-06-23	25.7	-76.525	None	NA	NA	NA	NA	NA	NA	2019-06-23 10:15:00	2019-06-24	2019-06-23
122	NA	181740	2019-06-23 04:00:00	25.675	-76.425	SST	29.6	29.42	0	4871	NA	61.5033			2019-06-23 04:00:00
123	NA	181740	2019-06-23 09:42:30	25.7	-76.35	Light - Dawn	NA	NA	240	4871	NA	0.1			2019-06-23 09:42:30
124	NA	181740	2019-06-23 12:00:00	25.7	-76.325	None	NA	NA	NA	NA	NA	NA			2019-06-23 12:00:00
125	NA	181740	2019-06-24	25.775	-76.1	None	NA	NA	NA	NA	NA	NA	2019-06-24 10:14:00	2019-06-24 23:59:00	2019-06-24
126	NA	181740	2019-06-24 09:00:00	25.775	-75.925	SST	28.9	29.0175	0	4810	NA	54.6278			2019-06-24 09:00:00
127	NA	181740	2019-06-24 09:22:30	25.775	-75.925	Light - Dawn	NA	NA	560	4810	NA	0.1			2019-06-24 09:22:30
128	NA	181740	2019-06-24 12:00:00	25.775	-75.9	None	NA	NA	NA	NA	NA	NA			2019-06-24 12:00:00
129	NA	181740	2019-06-25	25.725	-75.8	None	NA	NA	NA	NA	NA	NA	2019-06-25 10:13:00	2019-06-25 23:58:00	2019-06-25
130	NA	181740	2019-06-25 00:10:00	25.725	-75.8	Light - Dusk	NA	NA	16	4862	NA	99.1113			2019-06-25 00:10:00
131	NA	181740	2019-06-25 12:00:00	25.675	-75.7	None	NA	NA	NA	NA	NA	NA			2019-06-25 12:00:00
132	NA	181740	2019-06-26	25.6	-75.6	None	NA	NA	NA	NA	NA	NA	2019-06-26 10:13:00	2019-06-26 23:57:00	2019-06-26
133	NA	181740	2019-06-26 03:00:00	25.6	-75.575	SST	28.8	29.1875	0	4802	NA	44.5699			2019-06-26 03:00:00
134	NA	181740	2019-06-26 09:30:00	25.55	-75.525	Light - Dawn	NA	NA	176	4802	NA	0.100359			2019-06-26 09:30:00
135	NA	181740	2019-06-26 12:00:00	25.55	-75.5	None	NA	NA	NA	NA	NA	NA			2019-06-26 12:00:00
136	NA	181740	2019-06-26 23:27:30	25.45	-75.425	Light - Dusk	NA	NA	16	4795	NA	84.0476			2019-06-26 23:27:30
137	NA	181740	2019-06-27	25.45	-75.425	None	NA	NA	NA	NA	NA	NA	2019-06-27 10:13:00	2019-06-27 23:56:00	2019-06-27
138	NA	181740	2019-06-27 12:00:00	25.375	-75.375	None	NA	NA	NA	NA	NA	NA			2019-06-27 12:00:00
139	NA	181740	2019-06-28	25.325	-75.375	None	NA	NA	NA	NA	NA	NA	2019-06-28 10:13:00	2019-06-28 23:55:00	2019-06-28
140	NA	181740	2019-06-28 03:00:00	23.95	-75.275	SST	28.5	28.7387	0	2326	NA	51.5144			2019-06-28 03:00:00
141	NA	181740	2019-06-28 09:31:15	23.975	-75.25	Light - Dawn	NA	NA	144	2326	NA	62.1321			2019-06-28 09:31:15
142	NA	181740	2019-06-28 12:00:00	23.975	-75.25	None	NA	NA	NA	NA	NA	NA			2019-06-28 12:00:00
143	NA	181740	2019-06-28 23:10:00	24.05	-75.2	Light - Dusk	NA	NA	304	4161	NA	86.564			2019-06-28 23:10:00
144	NA	181740	2019-06-29	24.05	-75.2	None	NA	NA	NA	NA	NA	NA	2019-06-29 10:15:00	2019-06-29 23:52:00	2019-06-29
145	NA	181740	2019-06-29 12:00:00	24.1	-75.15	None	NA	NA	NA	NA	NA	NA			2019-06-29 12:00:00
146	NA	181740	2019-06-30	24.125	-75.125	None	NA	NA	NA	NA	NA	NA	2019-06-30 10:15:00	2019-06-30 23:52:00	2019-06-30
147	NA	181740	2019-06-30 09:20:00	24.1	-75.1	Light - Dawn	NA	NA	48	4161	NA	91.1691			2019-06-30 09:20:00
148	NA	181740	2019-06-30 11:00:00	24.075	-75.1	SST	28	28.2929	0	4161	NA	40.5049			2019-06-30 11:00:00
149	NA	181740	2019-06-30 12:00:00	24.075	-75.1	None	NA	NA	NA	NA	NA	NA			2019-06-30 12:00:00
150	NA	181740	2019-06-30 23:17:30	24.15	-75.075	Light - Dusk	NA	NA	16	4161	NA	81.8305			2019-06-30 23:17:30
151	NA	181740	2019-07-01	24.15	-75.075	None	NA	NA	NA	NA	NA	NA	2019-07-01 10:15:00	2019-07-01 23:52:00	2019-07-01
152	NA	181740	2019-07-01 12:00:00	24.2	-75.075	None	NA	NA	NA	NA	NA	NA			2019-07-01 12:00:00
153	NA	181740	2019-07-02	24.2	-75.075	None	NA	NA	NA	NA	NA	NA	2019-07-02 10:16:00	2019-07-02 23:52:00	2019-07-02
154	NA	181740	2019-07-02 09:47:30	24.525	-75.05	Light - Dawn	NA	NA	400	4929	NA	6.71129			2019-07-02 09:47:30
155	NA	181740	2019-07-02 11:00:00	24.525	-75.05	SST	28.9	28.5675	0	4929	NA	70.702			2019-07-02 11:00:00
156	NA	181740	2019-07-02 12:00:00	24.525	-75.05	None	NA	NA	NA	NA	NA	NA			2019-07-02 12:00:00
157	NA	181740	2019-07-02 23:36:15	24.175	-75.15	Light - Dusk	NA	NA	336	4161	NA	40.2042			2019-07-02 23:36:15
158	NA	181740	2019-07-03	24.175	-75.15	None	NA	NA	NA	NA	NA	NA	2019-07-03 10:16:00	2019-07-03 23:52:00	2019-07-03
159	NA	181740	2019-07-03 12:00:00	24.125	-75.175	None	NA	NA	NA	NA	NA	NA			2019-07-03 12:00:00
160	NA	181740	2019-07-04	24.025	-75.25	None	NA	NA	NA	NA	NA	NA	2019-07-04 10:17:00	2019-07-04 23:52:00	2019-07-04
161	NA	181740	2019-07-04 09:00:00	23.925	-75.325	SST	29.5	28.5662	0	2326	NA	30.6457			2019-07-04 09:00:00
162	NA	181740	2019-07-04 09:32:30	23.925	-75.325	Light - Dawn	NA	NA	16	2326	NA	25.9429			2019-07-04 09:32:30
163	NA	181740	2019-07-04 12:00:00	23.925	-75.325	None	NA	NA	NA	NA	NA	NA			2019-07-04 12:00:00
164	NA	181740	2019-07-04 23:25:00	24.05	-75.175	Light - Dusk	NA	NA	16	4161	NA	62.0519			2019-07-04 23:25:00
165	NA	181740	2019-07-05	24.05	-75.175	None	NA	NA	NA	NA	NA	NA	2019-07-05 10:17:00	2019-07-05 23:52:00	2019-07-05
166	NA	181740	2019-07-05 12:00:00	24.1	-75.125	None	NA	NA	NA	NA	NA	NA			2019-07-05 12:00:00
167	NA	181740	2019-07-05 20:00:00	24.125	-75.1	User	NA	NA	NA	NA	NA	54.8193			2019-07-05 20:00:00
168	181741	181741	2019-05-24 19:00:00	24.9	-77.45	User	NA	NA	NA	NA	NA	27.5793			2019-05-24 19:00:00
169	181741	181741	2019-05-25	24.875	-77.425	None	NA	NA	NA	NA	NA	NA	2019-05-25 10:21:00	2019-05-25 23:51:00	2019-05-25
170	181741	181741	2019-05-25 06:00:00	24.8	-77.425	SST	27.6	26.975	0	1157	NA	39.8789			2019-05-25 06:00:00
171	181741	181741	2019-05-25 09:48:45	24.775	-77.425	Light - Dawn	NA	NA	48	1157	NA	9.4718			2019-05-25 09:48:45
172	181741	181741	2019-05-25 12:00:00	24.775	-77.425	None	NA	NA	NA	NA	NA	NA			2019-05-25 12:00:00
173	181741	181741	2019-05-25 23:58:45	24.675	-77.425	Light - Dusk	NA	NA	48	1726	NA	22.1243			2019-05-25 23:58:45
174	181741	181741	2019-05-26	24.675	-77.425	None	NA	NA	NA	NA	NA	NA	2019-05-26 10:21:00	2019-05-26 23:51:00	2019-05-26
175	181741	181741	2019-05-26 09:17:30	24.65	-77.45	Light - Dawn	NA	NA	112	1726	NA	65.0544			2019-05-26 09:17:30
176	181741	181741	2019-05-26 10:00:00	24.65	-77.45	SST	27.5	26.81	0	1726	NA	34.778			2019-05-26 10:00:00
177	181741	181741	2019-05-26 12:00:00	24.65	-77.475	None	NA	NA	NA	NA	NA	NA			2019-05-26 12:00:00
178	181741	181741	2019-05-26 23:31:15	24.675	-77.5	Light - Dusk	NA	NA	112	1726	NA	94.3003			2019-05-26 23:31:15
179	181741	181741	2019-05-27	24.675	-77.5	None	NA	NA	NA	NA	NA	NA	2019-05-27 10:21:00	2019-05-27 23:52:00	2019-05-27
180	181741	181741	2019-05-27 09:32:30	24.7	-77.525	Light - Dawn	NA	NA	144	1762	NA	92.3694			2019-05-27 09:32:30
181	181741	181741	2019-05-27 10:00:00	24.7	-77.525	SST	27.5	26.6417	0	1762	NA	26.2537			2019-05-27 10:00:00
182	181741	181741	2019-05-27 12:00:00	24.7	-77.525	None	NA	NA	NA	NA	NA	NA			2019-05-27 12:00:00
183	181741	181741	2019-05-27 23:00:00	24.675	-77.525	Light - Dusk	NA	NA	144	1762	NA	32.6685			2019-05-27 23:00:00
184	181741	181741	2019-05-28	24.675	-77.525	None	NA	NA	NA	NA	NA	NA	2019-05-28 10:21:00	2019-05-28 23:53:00	2019-05-28
185	181741	181741	2019-05-28 12:00:00	24.625	-77.45	None	NA	NA	NA	NA	NA	NA			2019-05-28 12:00:00
186	181741	181741	2019-05-29	24.575	-77.4	None	NA	NA	NA	NA	NA	NA	2019-05-29 10:21:00	2019-05-29 23:52:00	2019-05-29
187	181741	181741	2019-05-29 09:40:00	24.55	-77.4	Light - Dawn	NA	NA	16	1726	NA	97.3821			2019-05-29 09:40:00
188	181741	181741	2019-05-29 11:00:00	24.55	-77.4	SST	27.5	26.7358	0	1726	NA	36.3131			2019-05-29 11:00:00
189	181741	181741	2019-05-29 12:00:00	24.55	-77.4	None	NA	NA	NA	NA	NA	NA			2019-05-29 12:00:00
190	181741	181741	2019-05-29 23:21:15	24.525	-77.325	Light - Dusk	NA	NA	16	1726	NA	65.5199			2019-05-29 23:21:15
191	181741	181741	2019-05-30	24.525	-77.325	None	NA	NA	NA	NA	NA	NA	2019-05-30 10:20:00	2019-05-30 23:53:00	2019-05-30
192	181741	181741	2019-05-30 12:00:00	24.475	-77.325	None	NA	NA	NA	NA	NA	NA			2019-05-30 12:00:00
193	181741	181741	2019-05-31	24.45	-77.35	None	NA	NA	NA	NA	NA	NA	2019-05-31 10:20:00	2019-05-31 23:53:00	2019-05-31
194	181741	181741	2019-05-31 08:00:00	24.425	-77.35	SST	27.6	27.45	0	1634	NA	89.9519			2019-05-31 08:00:00
195	181741	181741	2019-05-31 09:42:30	24.425	-77.35	Light - Dawn	NA	NA	176	1634	NA	0.101158			2019-05-31 09:42:30
196	181741	181741	2019-05-31 12:00:00	24.425	-77.35	None	NA	NA	NA	NA	NA	NA			2019-05-31 12:00:00
197	181741	181741	2019-05-31 23:30:00	24.45	-77.325	Light - Dusk	NA	NA	16	1634	NA	93.4378			2019-05-31 23:30:00
198	181741	181741	2019-06-01	24.45	-77.325	None	NA	NA	NA	NA	NA	NA	2019-06-01 10:20:00	2019-06-01 23:53:00	2019-06-01
199	181741	181741	2019-06-01 12:00:00	24.45	-77.35	None	NA	NA	NA	NA	NA	NA			2019-06-01 12:00:00
200	181741	181741	2019-06-02	24.425	-77.375	None	NA	NA	NA	NA	NA	NA	2019-06-02 10:20:00	2019-06-02 23:54:00	2019-06-02
201	181741	181741	2019-06-02 09:00:00	24.4	-77.425	SST	27.5	27.8737	0	1634	NA	47.915			2019-06-02 09:00:00
202	181741	181741	2019-06-02 09:40:00	24.4	-77.425	Light - Dawn	NA	NA	16	1634	NA	91.1127			2019-06-02 09:40:00
203	181741	181741	2019-06-02 12:00:00	24.4	-77.4	None	NA	NA	NA	NA	NA	NA			2019-06-02 12:00:00
204	181741	181741	2019-06-02 22:58:45	24.4	-77.4	Light - Dusk	NA	NA	16	1634	NA	70.2815			2019-06-02 22:58:45
205	181741	181741	2019-06-03	24.4	-77.4	None	NA	NA	NA	NA	NA	NA	2019-06-03 10:20:00	2019-06-03 23:54:00	2019-06-03
206	181741	181741	2019-06-03 03:00:00	24.375	-77.4	SST	27.5	27.7875	0	1634	NA	52.1297			2019-06-03 03:00:00
207	181741	181741	2019-06-03 09:37:30	24.375	-77.35	Light - Dawn	NA	NA	16	1634	NA	68.7693			2019-06-03 09:37:30
208	181741	181741	2019-06-03 12:00:00	24.375	-77.35	None	NA	NA	NA	NA	NA	NA			2019-06-03 12:00:00
209	181741	181741	2019-06-03 23:50:00	24.35	-77.225	Light - Dusk	NA	NA	16	841	NA	93.0004			2019-06-03 23:50:00
210	181741	181741	2019-06-04	24.35	-77.225	None	NA	NA	NA	NA	NA	NA	2019-06-04 10:20:00	2019-06-04 23:54:00	2019-06-04
211	181741	181741	2019-06-04 12:00:00	24.325	-77.2	None	NA	NA	NA	NA	NA	NA			2019-06-04 12:00:00
212	181741	181741	2019-06-05	24.3	-77.275	None	NA	NA	NA	NA	NA	NA	2019-06-05 10:20:00	2019-06-05 23:55:00	2019-06-05
213	181741	181741	2019-06-05 09:31:15	24.425	-76.575	Light - Dawn	NA	NA	16	1501	NA	86.6483			2019-06-05 09:31:15
214	181741	181741	2019-06-05 11:00:00	24.425	-76.575	SST	28.1	28.075	0	1501	NA	75.7982			2019-06-05 11:00:00
215	181741	181741	2019-06-05 12:00:00	24.425	-76.575	None	NA	NA	NA	NA	NA	NA			2019-06-05 12:00:00
216	181741	181741	2019-06-05 23:38:45	24.225	-77.225	Light - Dusk	NA	NA	16	1096	NA	93.246			2019-06-05 23:38:45
217	181741	181741	2019-06-06	24.225	-77.225	None	NA	NA	NA	NA	NA	NA	2019-06-06 10:20:00	2019-06-06 23:55:00	2019-06-06
218	181741	181741	2019-06-06 12:00:00	24.4	-76.3	None	NA	NA	NA	NA	NA	NA			2019-06-06 12:00:00
219	181741	181741	2019-06-07	24.425	-76.225	None	NA	NA	NA	NA	NA	NA	2019-06-07 10:15:00	2019-06-07 23:51:00	2019-06-07
220	181741	181741	2019-06-07 09:42:30	24.475	-76.175	Light - Dawn	NA	NA	336	1886	NA	0.567753			2019-06-07 09:42:30
221	181741	181741	2019-06-07 11:00:00	24.475	-76.175	SST	28.4	28.1092	0	1886	NA	75.3414			2019-06-07 11:00:00
222	181741	181741	2019-06-07 12:00:00	24.475	-76.175	None	NA	NA	NA	NA	NA	NA			2019-06-07 12:00:00
223	181741	181741	2019-06-08	24.325	-76.2	None	NA	NA	NA	NA	NA	NA	2019-06-08 10:15:00	2019-06-08 23:51:00	2019-06-08
224	181741	181741	2019-06-08 00:01:15	24.325	-76.2	Light - Dusk	NA	NA	272	1886	NA	0.1			2019-06-08 00:01:15
225	181741	181741	2019-06-08 12:00:00	24.225	-76.2	None	NA	NA	NA	NA	NA	NA			2019-06-08 12:00:00
226	181741	181741	2019-06-09	24.15	-76.2	None	NA	NA	NA	NA	NA	NA	2019-06-09 10:16:00	2019-06-09 23:51:00	2019-06-09
227	181741	181741	2019-06-09 08:00:00	24.1	-76.25	SST	27.5	28.2733	0	1670	NA	14.8548			2019-06-09 08:00:00
228	181741	181741	2019-06-09 09:38:45	24.1	-76.275	Light - Dawn	NA	NA	112	1670	NA	72.3073			2019-06-09 09:38:45
229	181741	181741	2019-06-09 12:00:00	24.1	-76.275	None	NA	NA	NA	NA	NA	NA			2019-06-09 12:00:00
230	181741	181741	2019-06-09 23:47:30	23.975	-76.35	Light - Dusk	NA	NA	16	526	NA	84.976			2019-06-09 23:47:30
231	181741	181741	2019-06-10	23.975	-76.35	None	NA	NA	NA	NA	NA	NA	2019-06-10 10:17:00	2019-06-10 23:52:00	2019-06-10
232	181741	181741	2019-06-10 12:00:00	23.9	-76.6	None	NA	NA	NA	NA	NA	NA			2019-06-10 12:00:00
233	181741	181741	2019-06-11	23.85	-76.725	None	NA	NA	NA	NA	NA	NA	2019-06-11 10:19:00	2019-06-11 23:54:00	2019-06-11
234	181741	181741	2019-06-11 09:37:30	23.825	-76.7	Light - Dawn	NA	NA	16	1361	NA	68.7489			2019-06-11 09:37:30
235	181741	181741	2019-06-11 11:00:00	23.825	-76.7	SST	28.4	28.4062	0	1361	NA	69.4056			2019-06-11 11:00:00
236	181741	181741	2019-06-11 12:00:00	23.825	-76.7	None	NA	NA	NA	NA	NA	NA			2019-06-11 12:00:00
237	181741	181741	2019-06-11 23:21:15	23.775	-76.75	Light - Dusk	NA	NA	208	1408	NA	0.397078			2019-06-11 23:21:15
238	181741	181741	2019-06-12	23.775	-76.75	None	NA	NA	NA	NA	NA	NA	2019-06-12 10:19:00	2019-06-12 23:54:00	2019-06-12
239	181741	181741	2019-06-12 12:00:00	23.775	-76.85	None	NA	NA	NA	NA	NA	NA			2019-06-12 12:00:00
240	181741	181741	2019-06-13	23.725	-76.825	None	NA	NA	NA	NA	NA	NA	2019-06-13 10:19:00	2019-06-13 23:54:00	2019-06-13
241	181741	181741	2019-06-13 04:00:00	23.725	-76.825	SST	28	28.7667	0	1434	NA	38.0452			2019-06-13 04:00:00
242	181741	181741	2019-06-13 09:47:30	23.65	-76.825	Light - Dawn	NA	NA	16	1434	NA	89.6454			2019-06-13 09:47:30
243	181741	181741	2019-06-13 12:00:00	23.625	-76.85	None	NA	NA	NA	NA	NA	NA			2019-06-13 12:00:00
244	181741	181741	2019-06-13 23:03:45	23.4	-76.9	Light - Dusk	NA	NA	16	922	NA	85.0042			2019-06-13 23:03:45
245	181741	181741	2019-06-14	23.4	-76.9	None	NA	NA	NA	NA	NA	NA	2019-06-14 10:20:00	2019-06-14 23:54:00	2019-06-14
246	181741	181741	2019-06-14 12:00:00	23.1	-76.925	None	NA	NA	NA	NA	NA	NA			2019-06-14 12:00:00
247	181741	181741	2019-06-15	22.65	-76.875	None	NA	NA	NA	NA	NA	NA	2019-06-15 10:22:00	2019-06-15 23:53:00	2019-06-15
248	181741	181741	2019-06-15 09:52:30	22.375	-76.825	Light - Dawn	NA	NA	16	772	NA	93.3257			2019-06-15 09:52:30
249	181741	181741	2019-06-15 11:00:00	22.375	-76.825	SST	30.3	29.3317	0	772	NA	17.7571			2019-06-15 11:00:00
250	181741	181741	2019-06-15 12:00:00	22.375	-76.825	None	NA	NA	NA	NA	NA	NA			2019-06-15 12:00:00
251	181741	181741	2019-06-15 23:51:15	22.275	-76.9	Light - Dusk	NA	NA	144	772	NA	0.100014			2019-06-15 23:51:15
252	181741	181741	2019-06-16	22.275	-76.9	None	NA	NA	NA	NA	NA	NA	2019-06-16 10:23:00	2019-06-16 23:53:00	2019-06-16
253	181741	181741	2019-06-16 12:00:00	22.15	-76.95	None	NA	NA	NA	NA	NA	NA			2019-06-16 12:00:00
254	181741	181741	2019-06-17	22.1	-76.95	None	NA	NA	NA	NA	NA	NA	2019-06-17 10:24:00	2019-06-17 23:53:00	2019-06-17
255	181741	181741	2019-06-17 01:59:59	22.1	-76.95	SST	28.6	28.6667	0	1015	NA	67.6845			2019-06-17 01:59:59
256	181741	181741	2019-06-17 09:54:59	22.125	-76.95	Light - Dawn	NA	NA	16	1015	NA	91.5302			2019-06-17 09:54:59
257	181741	181741	2019-06-17 12:00:00	22.125	-76.95	None	NA	NA	NA	NA	NA	NA			2019-06-17 12:00:00
258	181741	181741	2019-06-17 23:07:29	22.125	-76.925	Light - Dusk	NA	NA	112	1015	NA	68.3689			2019-06-17 23:07:29
259	181741	181741	2019-06-18	22.125	-76.925	None	NA	NA	NA	NA	NA	NA	2019-06-18 10:24:00	2019-06-18 23:53:00	2019-06-18
260	181741	181741	2019-06-18 12:00:00	22.1	-76.85	None	NA	NA	NA	NA	NA	NA			2019-06-18 12:00:00
261	181741	181741	2019-06-19	22.1	-76.775	None	NA	NA	NA	NA	NA	NA	2019-06-19 10:23:00	2019-06-19 23:53:00	2019-06-19
262	181741	181741	2019-06-19 09:51:14	22.25	-76.7	Light - Dawn	NA	NA	16	465	NA	86.1887			2019-06-19 09:51:14
263	181741	181741	2019-06-19 11:59:59	22.225	-76.7	SST	29	28.555	0	1373	NA	59.5326			2019-06-19 11:59:59
264	181741	181741	2019-06-19 12:00:00	22.225	-76.7	None	NA	NA	NA	NA	NA	NA			2019-06-19 12:00:00
265	181741	181741	2019-06-19 23:16:14	22.1	-76.6	Light - Dusk	NA	NA	16	1373	NA	84.3774			2019-06-19 23:16:14
266	181741	181741	2019-06-20	22.1	-76.6	None	NA	NA	NA	NA	NA	NA	2019-06-20 10:23:00	2019-06-20 23:52:00	2019-06-20
267	181741	181741	2019-06-20 12:00:00	22.05	-76.475	None	NA	NA	NA	NA	NA	NA			2019-06-20 12:00:00
268	181741	181741	2019-06-21	22.05	-76.35	None	NA	NA	NA	NA	NA	NA	2019-06-21 10:22:00	2019-06-21 23:51:00	2019-06-21
269	181741	181741	2019-06-21 09:29:59	22.075	-76.225	Light - Dawn	NA	NA	112	1624	NA	57.4361			2019-06-21 09:29:59
270	181741	181741	2019-06-21 09:59:59	22.075	-76.225	SST	28.8	28.5725	0	1624	NA	75.4798			2019-06-21 09:59:59
271	181741	181741	2019-06-21 12:00:00	22.075	-76.225	None	NA	NA	NA	NA	NA	NA			2019-06-21 12:00:00
272	181741	181741	2019-06-21 23:16:14	21.975	-76.1	Light - Dusk	NA	NA	464	2493	NA	0.743789			2019-06-21 23:16:14
273	181741	181741	2019-06-22	21.975	-76.1	None	NA	NA	NA	NA	NA	NA	2019-06-22 10:22:00	2019-06-22 23:50:00	2019-06-22
274	181741	181741	2019-06-22 12:00:00	21.9	-76.1	None	NA	NA	NA	NA	NA	NA			2019-06-22 12:00:00
275	181741	181741	2019-06-23	21.875	-76.075	None	NA	NA	NA	NA	NA	NA	2019-06-23 10:22:00	2019-06-23 23:50:00	2019-06-23
276	181741	181741	2019-06-23 09:34:59	21.825	-76.075	Light - Dawn	NA	NA	16	2493	NA	90.8005			2019-06-23 09:34:59
277	181741	181741	2019-06-23 10:59:59	21.825	-76.075	SST	28.6	28.6075	0	2493	NA	86.2367			2019-06-23 10:59:59
278	181741	181741	2019-06-23 12:00:00	21.85	-76.05	None	NA	NA	NA	NA	NA	NA			2019-06-23 12:00:00
279	181741	181741	2019-06-23 23:28:44	21.8	-76.05	Light - Dusk	NA	NA	112	2493	NA	56.5143			2019-06-23 23:28:44
280	181741	181741	2019-06-24	21.8	-76.05	None	NA	NA	NA	NA	NA	NA	2019-06-24 10:22:00	2019-06-24 23:50:00	2019-06-24
281	181741	181741	2019-06-24 12:00:00	21.85	-76.125	None	NA	NA	NA	NA	NA	NA			2019-06-24 12:00:00
282	181741	181741	2019-06-25	21.9	-76.2	None	NA	NA	NA	NA	NA	NA	2019-06-25 10:23:00	2019-06-25 23:51:00	2019-06-25
283	181741	181741	2019-06-25 06:59:59	21.925	-76.275	SST	29.1	28.7925	0	2032	NA	72.0652			2019-06-25 06:59:59
284	181741	181741	2019-06-25 09:38:44	21.95	-76.275	Light - Dawn	NA	NA	16	2032	NA	91.2001			2019-06-25 09:38:44
285	181741	181741	2019-06-25 12:00:00	21.925	-76.3	None	NA	NA	NA	NA	NA	NA			2019-06-25 12:00:00
286	181741	181741	2019-06-25 22:58:44	21.95	-76.375	Light - Dusk	NA	NA	304	2032	NA	0.100002			2019-06-25 22:58:44
287	181741	181741	2019-06-26	21.95	-76.375	None	NA	NA	NA	NA	NA	NA	2019-06-26 10:24:00	2019-06-26 23:52:00	2019-06-26
288	181741	181741	2019-06-26 12:00:00	21.975	-76.5	None	NA	NA	NA	NA	NA	NA			2019-06-26 12:00:00
289	181741	181741	2019-06-27	22.05	-76.625	None	NA	NA	NA	NA	NA	NA	2019-06-27 10:25:00	2019-06-27 23:53:00	2019-06-27
290	181741	181741	2019-06-27 03:59:59	22.075	-76.675	SST	29.4	29.4567	0	1373	NA	74.3958			2019-06-27 03:59:59
291	181741	181741	2019-06-27 09:41:14	22.075	-76.675	Light - Dawn	NA	NA	144	1373	NA	0.1			2019-06-27 09:41:14
292	181741	181741	2019-06-27 12:00:00	22.075	-76.7	None	NA	NA	NA	NA	NA	NA			2019-06-27 12:00:00
293	181741	181741	2019-06-27 23:21:14	22.125	-76.8	Light - Dusk	NA	NA	176	1015	NA	27.9678			2019-06-27 23:21:14
294	181741	181741	2019-06-28	22.125	-76.8	None	NA	NA	NA	NA	NA	NA	2019-06-28 10:26:00	2019-06-28 23:54:00	2019-06-28
295	181741	181741	2019-06-28 12:00:00	22.125	-76.775	None	NA	NA	NA	NA	NA	NA			2019-06-28 12:00:00
296	181741	181741	2019-06-29	22.15	-76.725	None	NA	NA	NA	NA	NA	NA	2019-06-29 10:26:00	2019-06-29 23:54:00	2019-06-29
297	181741	181741	2019-06-29 04:59:59	22.2	-76.725	SST	29.5	28.7696	0	1373	NA	42.0505			2019-06-29 04:59:59
298	181741	181741	2019-06-29 09:24:59	22.2	-76.7	Light - Dawn	NA	NA	16	1373	NA	74.7543			2019-06-29 09:24:59
299	181741	181741	2019-06-29 12:00:00	22.175	-76.7	None	NA	NA	NA	NA	NA	NA			2019-06-29 12:00:00
300	181741	181741	2019-06-29 23:37:29	22.125	-76.725	Light - Dusk	NA	NA	16	1373	NA	52.3272			2019-06-29 23:37:29
301	181741	181741	2019-06-30	22.125	-76.725	None	NA	NA	NA	NA	NA	NA	2019-06-30 10:26:00	2019-06-30 23:54:00	2019-06-30
302	181741	181741	2019-06-30 12:00:00	22.125	-76.85	None	NA	NA	NA	NA	NA	NA			2019-06-30 12:00:00
303	181741	181741	2019-07-01	22.15	-77	None	NA	NA	NA	NA	NA	NA	2019-07-01 10:27:00	2019-07-01 23:55:00	2019-07-01
304	181741	181741	2019-07-01 08:59:59	22.275	-77.1	SST	29.4	29.2425	0	674	NA	68.2301			2019-07-01 08:59:59
305	181741	181741	2019-07-01 09:47:29	22.275	-77.1	Light - Dawn	NA	NA	16	674	NA	94.8636			2019-07-01 09:47:29
306	181741	181741	2019-07-01 12:00:00	22.275	-77.125	None	NA	NA	NA	NA	NA	NA			2019-07-01 12:00:00
307	181741	181741	2019-07-01 23:24:59	22.25	-77.2	Light - Dusk	NA	NA	272	674	NA	0.1			2019-07-01 23:24:59
308	181741	181741	2019-07-02	22.25	-77.2	None	NA	NA	NA	NA	NA	NA	2019-07-02 10:28:00	2019-07-02 23:56:00	2019-07-02
309	181741	181741	2019-07-02 12:00:00	22.225	-77.3	None	NA	NA	NA	NA	NA	NA			2019-07-02 12:00:00
310	181741	181741	2019-07-03	22.3	-77.425	None	NA	NA	NA	NA	NA	NA	2019-07-03 10:29:00	2019-07-03 23:57:00	2019-07-03
311	181741	181741	2019-07-03 01:59:59	22.325	-77.45	SST	29.5	29.4108	0	1033	NA	83.7722			2019-07-03 01:59:59
312	181741	181741	2019-07-03 09:54:59	22.325	-77.525	Light - Dawn	NA	NA	176	1245	NA	0.131277			2019-07-03 09:54:59
313	181741	181741	2019-07-03 12:00:00	22.325	-77.525	None	NA	NA	NA	NA	NA	NA			2019-07-03 12:00:00
314	181741	181741	2019-07-04	22.375	-77.625	None	NA	NA	NA	NA	NA	NA	2019-07-04 10:30:00	2019-07-04 23:58:00	2019-07-04
315	181741	181741	2019-07-04 00:12:29	22.375	-77.625	Light - Dusk	NA	NA	16	1245	NA	99.1698			2019-07-04 00:12:29
316	181741	181741	2019-07-04 12:00:00	22.425	-77.7	None	NA	NA	NA	NA	NA	NA			2019-07-04 12:00:00
317	181741	181741	2019-07-05	22.575	-77.85	None	NA	NA	NA	NA	NA	NA	2019-07-05 10:31:00	2019-07-06	2019-07-05
318	181741	181741	2019-07-05 03:59:59	22.6	-77.875	SST	29.6	29.345	0	641	NA	66.937			2019-07-05 03:59:59
319	181741	181741	2019-07-05 09:53:44	22.575	-77.95	Light - Dawn	NA	NA	240	641	NA	0.103846			2019-07-05 09:53:44
320	181741	181741	2019-07-05 12:00:00	22.6	-77.975	None	NA	NA	NA	NA	NA	NA			2019-07-05 12:00:00
321	181741	181741	2019-07-05 23:42:29	22.675	-78.2	Light - Dusk	NA	NA	272	558	NA	16.2809			2019-07-05 23:42:29
322	181741	181741	2019-07-06	22.675	-78.2	None	NA	NA	NA	NA	NA	NA	2019-07-06 10:33:00	2019-07-07 00:01:00	2019-07-06
323	181741	181741	2019-07-06 12:00:00	22.775	-78.35	None	NA	NA	NA	NA	NA	NA			2019-07-06 12:00:00
324	181741	181741	2019-07-07	22.875	-78.55	None	NA	NA	NA	NA	NA	NA	2019-07-07 10:34:00	2019-07-08 00:03:00	2019-07-07
325	181741	181741	2019-07-07 07:59:59	22.9	-78.625	SST	28.6	28.6167	0	511	NA	76.5352			2019-07-07 07:59:59
326	181741	181741	2019-07-07 11:16:14	22.925	-78.675	Light - Dawn	NA	NA	368	511	NA	0.1			2019-07-07 11:16:14
327	181741	181741	2019-07-07 12:00:00	22.925	-78.675	None	NA	NA	NA	NA	NA	NA			2019-07-07 12:00:00
328	181741	181741	2019-07-07 23:09:59	23.125	-78.85	Light - Dusk	NA	NA	48	532	NA	30.6316			2019-07-07 23:09:59
329	181741	181741	2019-07-08	23.125	-78.85	None	NA	NA	NA	NA	NA	NA	2019-07-08 10:35:00	2019-07-09 00:05:00	2019-07-08
330	181741	181741	2019-07-08 12:00:00	23.375	-79.15	None	NA	NA	NA	NA	NA	NA			2019-07-08 12:00:00
331	181741	181741	2019-07-08 20:00:00	23.6	-79.375	User	NA	NA	NA	NA	NA	58.8644			2019-07-08 20:00:00
332	NA	181742	2019-05-23 20:00:00	24.925	-77.425	User	NA	NA	NA	NA	NA	29.3211			2019-05-23 20:00:00
333	NA	181742	2019-05-24	24.925	-77.425	None	NA	NA	NA	NA	NA	NA	2019-05-24 10:21:00	2019-05-24 23:51:00	2019-05-24
334	NA	181742	2019-05-24 09:42:30	24.9	-77.4	Light - Dawn	NA	NA	208	1157	NA	36.7496			2019-05-24 09:42:30
335	NA	181742	2019-05-24 10:00:00	24.9	-77.4	SST	27.4	27.155	0	1157	NA	66.8939			2019-05-24 10:00:00
336	NA	181742	2019-05-24 12:00:00	24.9	-77.4	None	NA	NA	NA	NA	NA	NA			2019-05-24 12:00:00
337	NA	181742	2019-05-24 23:35:00	24.925	-77.425	Light - Dusk	NA	NA	112	1157	NA	92.6067			2019-05-24 23:35:00
338	NA	181742	2019-05-25	24.925	-77.425	None	NA	NA	NA	NA	NA	NA	2019-05-25 10:21:00	2019-05-25 23:51:00	2019-05-25
339	NA	181742	2019-05-25 09:33:45	24.925	-77.425	Light - Dawn	NA	NA	16	1157	NA	92.825			2019-05-25 09:33:45
340	NA	181742	2019-05-25 10:00:00	24.925	-77.425	SST	27.3	26.925	0	1157	NA	55.0691			2019-05-25 10:00:00
341	NA	181742	2019-05-25 12:00:00	24.95	-77.425	None	NA	NA	NA	NA	NA	NA			2019-05-25 12:00:00
342	NA	181742	2019-05-25 23:33:45	24.95	-77.45	Light - Dusk	NA	NA	144	1157	NA	97.2559			2019-05-25 23:33:45
343	NA	181742	2019-05-26	24.95	-77.45	None	NA	NA	NA	NA	NA	NA	2019-05-26 10:21:00	2019-05-26 23:52:00	2019-05-26
344	NA	181742	2019-05-26 12:00:00	24.975	-77.425	None	NA	NA	NA	NA	NA	NA			2019-05-26 12:00:00
345	NA	181742	2019-05-27	25	-77.35	None	NA	NA	NA	NA	NA	NA	2019-05-27 10:20:00	2019-05-27 23:52:00	2019-05-27
346	NA	181742	2019-05-27 12:00:00	25	-77.35	None	NA	NA	NA	NA	NA	NA			2019-05-27 12:00:00
347	NA	181742	2019-05-28	25	-77.325	None	NA	NA	NA	NA	NA	NA	2019-05-28 10:20:00	2019-05-28 23:53:00	2019-05-28
348	NA	181742	2019-05-28 12:00:00	25.1	-77.325	None	NA	NA	NA	NA	NA	NA			2019-05-28 12:00:00
349	NA	181742	2019-05-29	25.1	-77.325	None	NA	NA	NA	NA	NA	NA	2019-05-29 10:19:00	2019-05-29 23:53:00	2019-05-29
350	NA	181742	2019-05-29 12:00:00	25.1	-77.3	None	NA	NA	NA	NA	NA	NA			2019-05-29 12:00:00
351	NA	181742	2019-05-30	25.125	-77.325	None	NA	NA	NA	NA	NA	NA	2019-05-30 10:19:00	2019-05-30 23:54:00	2019-05-30
352	NA	181742	2019-05-30 12:00:00	25.175	-77.35	None	NA	NA	NA	NA	NA	NA			2019-05-30 12:00:00
353	NA	181742	2019-05-31	25.225	-77.375	None	NA	NA	NA	NA	NA	NA	2019-05-31 10:19:00	2019-05-31 23:55:00	2019-05-31
354	NA	181742	2019-05-31 03:00:00	25.225	-77.4	SST	27.2	27.2162	0	2530	NA	78.9014			2019-05-31 03:00:00
355	NA	181742	2019-05-31 09:28:45	25.2	-77.35	Light - Dawn	NA	NA	16	2530	NA	95.8988			2019-05-31 09:28:45
356	NA	181742	2019-05-31 12:00:00	25.2	-77.375	None	NA	NA	NA	NA	NA	NA			2019-05-31 12:00:00
357	NA	181742	2019-05-31 23:38:45	25.175	-77.35	Light - Dusk	NA	NA	16	2530	NA	91.8349			2019-05-31 23:38:45
358	NA	181742	2019-06-01	25.175	-77.35	None	NA	NA	NA	NA	NA	NA	2019-06-01 10:19:00	2019-06-01 23:55:00	2019-06-01
359	NA	181742	2019-06-01 12:00:00	25.125	-77.325	None	NA	NA	NA	NA	NA	NA			2019-06-01 12:00:00
360	NA	181742	2019-06-02	25	-77.275	None	NA	NA	NA	NA	NA	NA	2019-06-02 10:19:00	2019-06-02 23:55:00	2019-06-02
361	NA	181742	2019-06-02 12:00:00	24.95	-77.25	None	NA	NA	NA	NA	NA	NA			2019-06-02 12:00:00
362	NA	181742	2019-06-03	24.9	-77.225	None	NA	NA	NA	NA	NA	NA	2019-06-03 10:19:00	2019-06-03 23:55:00	2019-06-03
363	NA	181742	2019-06-03 12:00:00	24.85	-77.225	None	NA	NA	NA	NA	NA	NA			2019-06-03 12:00:00
364	NA	181742	2019-06-04	24.825	-77.225	None	NA	NA	NA	NA	NA	NA	2019-06-04 10:19:00	2019-06-04 23:55:00	2019-06-04
365	NA	181742	2019-06-04 12:00:00	24.775	-77.25	None	NA	NA	NA	NA	NA	NA			2019-06-04 12:00:00
366	NA	181742	2019-06-05	24.725	-77.275	None	NA	NA	NA	NA	NA	NA	2019-06-05 10:19:00	2019-06-05 23:55:00	2019-06-05
367	NA	181742	2019-06-05 12:00:00	24.675	-77.325	None	NA	NA	NA	NA	NA	NA			2019-06-05 12:00:00
368	NA	181742	2019-06-06	24.575	-77.375	None	NA	NA	NA	NA	NA	NA	2019-06-06 10:20:00	2019-06-06 23:56:00	2019-06-06
369	NA	181742	2019-06-06 06:00:00	24.55	-77.4	SST	28.1	28.3425	0	1726	NA	72.916			2019-06-06 06:00:00
370	NA	181742	2019-06-06 09:33:45	24.55	-77.375	Light - Dawn	NA	NA	16	1726	NA	68.3322			2019-06-06 09:33:45
371	NA	181742	2019-06-06 12:00:00	24.55	-77.35	None	NA	NA	NA	NA	NA	NA			2019-06-06 12:00:00
372	NA	181742	2019-06-06 23:27:30	24.55	-77.25	Light - Dusk	NA	NA	16	1726	NA	78.7362			2019-06-06 23:27:30
373	NA	181742	2019-06-07	24.55	-77.25	None	NA	NA	NA	NA	NA	NA	2019-06-07 10:19:00	2019-06-07 23:56:00	2019-06-07
374	NA	181742	2019-06-07 12:00:00	24.6	-77.2	None	NA	NA	NA	NA	NA	NA			2019-06-07 12:00:00
375	NA	181742	2019-06-08	24.6	-77.15	None	NA	NA	NA	NA	NA	NA	2019-06-08 10:19:00	2019-06-08 23:56:00	2019-06-08
376	NA	181742	2019-06-08 05:00:00	24.6	-77.125	SST	29.3	29.1642	0	57	NA	63.6378			2019-06-08 05:00:00
377	NA	181742	2019-06-08 09:32:30	24.55	-77.15	Light - Dawn	NA	NA	16	57	NA	89.5792			2019-06-08 09:32:30
378	NA	181742	2019-06-08 12:00:00	24.575	-77.15	None	NA	NA	NA	NA	NA	NA			2019-06-08 12:00:00
379	NA	181742	2019-06-08 23:52:30	24.55	-77.175	Light - Dusk	NA	NA	16	57	NA	97.2966			2019-06-08 23:52:30
380	NA	181742	2019-06-09	24.55	-77.175	None	NA	NA	NA	NA	NA	NA	2019-06-09 10:19:00	2019-06-09 23:56:00	2019-06-09
381	NA	181742	2019-06-09 12:00:00	24.6	-77.225	None	NA	NA	NA	NA	NA	NA			2019-06-09 12:00:00
382	NA	181742	2019-06-10	24.6	-77.275	None	NA	NA	NA	NA	NA	NA	2019-06-10 10:19:00	2019-06-10 23:57:00	2019-06-10
383	NA	181742	2019-06-10 05:00:00	24.625	-77.3	SST	28.5	28.2533	0	1726	NA	76.2039			2019-06-10 05:00:00
384	NA	181742	2019-06-10 09:35:00	24.525	-77.225	Light - Dawn	NA	NA	16	57	NA	94.0575			2019-06-10 09:35:00
385	NA	181742	2019-06-10 12:00:00	24.55	-77.25	None	NA	NA	NA	NA	NA	NA			2019-06-10 12:00:00
386	NA	181742	2019-06-10 23:32:30	24.55	-77.25	Light - Dusk	NA	NA	16	1726	NA	88.0931			2019-06-10 23:32:30
387	NA	181742	2019-06-11	24.55	-77.25	None	NA	NA	NA	NA	NA	NA	2019-06-11 10:19:00	2019-06-11 23:57:00	2019-06-11
388	NA	181742	2019-06-11 12:00:00	24.7	-77.275	None	NA	NA	NA	NA	NA	NA			2019-06-11 12:00:00
389	NA	181742	2019-06-12	25	-77.325	None	NA	NA	NA	NA	NA	NA	2019-06-12 10:19:00	2019-06-12 23:59:00	2019-06-12
390	NA	181742	2019-06-12 09:00:00	25.1	-77.35	SST	29	28.68	0	2530	NA	63.3594			2019-06-12 09:00:00
391	NA	181742	2019-06-12 09:41:15	25.1	-77.35	Light - Dawn	NA	NA	16	2530	NA	88.7021			2019-06-12 09:41:15
392	NA	181742	2019-06-12 12:00:00	25.1	-77.375	None	NA	NA	NA	NA	NA	NA			2019-06-12 12:00:00
393	NA	181742	2019-06-12 23:22:30	25.075	-77.4	Light - Dusk	NA	NA	272	2530	NA	49.4335			2019-06-12 23:22:30
394	NA	181742	2019-06-13	25.075	-77.4	None	NA	NA	NA	NA	NA	NA	2019-06-13 10:19:00	2019-06-14	2019-06-13
395	NA	181742	2019-06-13 12:00:00	25	-77.35	None	NA	NA	NA	NA	NA	NA			2019-06-13 12:00:00
396	NA	181742	2019-06-14	24.875	-77.3	None	NA	NA	NA	NA	NA	NA	2019-06-14 10:19:00	2019-06-14 23:59:00	2019-06-14
397	NA	181742	2019-06-14 12:00:00	24.85	-77.275	None	NA	NA	NA	NA	NA	NA			2019-06-14 12:00:00
398	NA	181742	2019-06-15	24.8	-77.25	None	NA	NA	NA	NA	NA	NA	2019-06-15 10:19:00	2019-06-15 23:59:00	2019-06-15
399	NA	181742	2019-06-15 12:00:00	24.775	-77.25	None	NA	NA	NA	NA	NA	NA			2019-06-15 12:00:00
400	NA	181742	2019-06-16	24.75	-77.275	None	NA	NA	NA	NA	NA	NA	2019-06-16 10:19:00	2019-06-16 23:59:00	2019-06-16
401	NA	181742	2019-06-16 12:00:00	24.725	-77.275	None	NA	NA	NA	NA	NA	NA			2019-06-16 12:00:00
402	NA	181742	2019-06-17	24.7	-77.3	None	NA	NA	NA	NA	NA	NA	2019-06-17 10:20:00	2019-06-18	2019-06-17
403	NA	181742	2019-06-17 12:00:00	24.65	-77.325	None	NA	NA	NA	NA	NA	NA			2019-06-17 12:00:00
404	NA	181742	2019-06-18	24.45	-77.35	None	NA	NA	NA	NA	NA	NA	2019-06-18 10:21:00	2019-06-19	2019-06-18
405	NA	181742	2019-06-18 06:00:00	24.4	-77.375	SST	28.5	28.465	0	1634	NA	77.3083			2019-06-18 06:00:00
406	NA	181742	2019-06-18 09:56:15	24.4	-77.35	Light - Dawn	NA	NA	16	1634	NA	68.9704			2019-06-18 09:56:15
407	NA	181742	2019-06-18 12:00:00	24.425	-77.35	None	NA	NA	NA	NA	NA	NA			2019-06-18 12:00:00
408	NA	181742	2019-06-18 23:38:45	24.475	-77.35	Light - Dusk	NA	NA	16	1634	NA	86.5967			2019-06-18 23:38:45
409	NA	181742	2019-06-19	24.475	-77.35	None	NA	NA	NA	NA	NA	NA	2019-06-19 10:21:00	2019-06-20	2019-06-19
410	NA	181742	2019-06-19 12:00:00	24.425	-77.35	None	NA	NA	NA	NA	NA	NA			2019-06-19 12:00:00
411	NA	181742	2019-06-20	24.375	-77.35	None	NA	NA	NA	NA	NA	NA	2019-06-20 10:21:00	2019-06-21	2019-06-20
412	NA	181742	2019-06-20 04:00:00	24.375	-77.35	SST	28.6	28.485	0	1634	NA	79.3947			2019-06-20 04:00:00
413	NA	181742	2019-06-20 09:57:30	24.375	-77.325	Light - Dawn	NA	NA	16	1634	NA	92.0606			2019-06-20 09:57:30
414	NA	181742	2019-06-20 12:00:00	24.375	-77.325	None	NA	NA	NA	NA	NA	NA			2019-06-20 12:00:00
415	NA	181742	2019-06-20 23:21:15	24.35	-77.3	Light - Dusk	NA	NA	16	1634	NA	92.9803			2019-06-20 23:21:15
416	NA	181742	2019-06-21	24.35	-77.3	None	NA	NA	NA	NA	NA	NA	2019-06-21 10:21:00	2019-06-22	2019-06-21
417	NA	181742	2019-06-21 12:00:00	24.35	-77.325	None	NA	NA	NA	NA	NA	NA			2019-06-21 12:00:00
418	NA	181742	2019-06-22	24.35	-77.325	None	NA	NA	NA	NA	NA	NA	2019-06-22 10:21:00	2019-06-23	2019-06-22
419	NA	181742	2019-06-22 05:00:00	24.375	-77.35	SST	29.1	28.915	0	1634	NA	86.0009			2019-06-22 05:00:00
420	NA	181742	2019-06-22 09:45:00	24.325	-77.3	Light - Dawn	NA	NA	16	1634	NA	95.1			2019-06-22 09:45:00
421	NA	181742	2019-06-22 12:00:00	24.325	-77.325	None	NA	NA	NA	NA	NA	NA			2019-06-22 12:00:00
422	NA	181742	2019-06-22 23:42:30	24.25	-77.3	Light - Dusk	NA	NA	16	1634	NA	91.3316			2019-06-22 23:42:30
423	NA	181742	2019-06-23	24.25	-77.3	None	NA	NA	NA	NA	NA	NA	2019-06-23 10:22:00	2019-06-24	2019-06-23
424	NA	181742	2019-06-23 12:00:00	24.2	-77.325	None	NA	NA	NA	NA	NA	NA			2019-06-23 12:00:00
425	NA	181742	2019-06-24	24.15	-77.325	None	NA	NA	NA	NA	NA	NA	2019-06-24 10:22:00	2019-06-25	2019-06-24
426	NA	181742	2019-06-24 04:00:00	24.125	-77.325	SST	29.6	29.4483	0	1488	NA	77.2655			2019-06-24 04:00:00
427	NA	181742	2019-06-24 09:21:15	24.125	-77.35	Light - Dawn	NA	NA	240	1488	NA	29.2018			2019-06-24 09:21:15
428	NA	181742	2019-06-24 12:00:00	24.125	-77.35	None	NA	NA	NA	NA	NA	NA			2019-06-24 12:00:00
429	NA	181742	2019-06-24 23:36:15	24.125	-77.225	Light - Dusk	NA	NA	240	1096	NA	56.6406			2019-06-24 23:36:15
430	NA	181742	2019-06-25	24.125	-77.225	None	NA	NA	NA	NA	NA	NA	2019-06-25 10:22:00	2019-06-26	2019-06-25
431	NA	181742	2019-06-25 12:00:00	24.075	-77.125	None	NA	NA	NA	NA	NA	NA			2019-06-25 12:00:00
432	NA	181742	2019-06-26	24.05	-76.975	None	NA	NA	NA	NA	NA	NA	2019-06-26 10:22:00	2019-06-26 23:59:00	2019-06-26
433	NA	181742	2019-06-26 12:00:00	24.025	-76.85	None	NA	NA	NA	NA	NA	NA			2019-06-26 12:00:00
434	NA	181742	2019-06-27	24	-76.7	None	NA	NA	NA	NA	NA	NA	2019-06-27 10:21:00	2019-06-27 23:58:00	2019-06-27
435	NA	181742	2019-06-27 12:00:00	23.975	-76.575	None	NA	NA	NA	NA	NA	NA			2019-06-27 12:00:00
436	NA	181742	2019-06-28	23.95	-76.425	None	NA	NA	NA	NA	NA	NA	2019-06-28 10:20:00	2019-06-28 23:57:00	2019-06-28
437	NA	181742	2019-06-28 05:00:00	23.975	-76.375	SST	29.9	29.6975	0	526	NA	70.774			2019-06-28 05:00:00
438	NA	181742	2019-06-28 10:11:15	23.95	-76.35	Light - Dawn	NA	NA	16	526	NA	89.4298			2019-06-28 10:11:15
439	NA	181742	2019-06-28 12:00:00	23.925	-76.325	None	NA	NA	NA	NA	NA	NA			2019-06-28 12:00:00
440	NA	181742	2019-06-28 23:37:30	23.9	-76.15	Light - Dusk	NA	NA	16	1666	NA	8.67621			2019-06-28 23:37:30
441	NA	181742	2019-06-29	23.9	-76.15	None	NA	NA	NA	NA	NA	NA	2019-06-29 10:20:00	2019-06-29 23:55:00	2019-06-29
442	NA	181742	2019-06-29 12:00:00	24	-76.225	None	NA	NA	NA	NA	NA	NA			2019-06-29 12:00:00
443	NA	181742	2019-06-30	24.075	-76.325	None	NA	NA	NA	NA	NA	NA	2019-06-30 10:20:00	2019-06-30 23:57:00	2019-06-30
444	NA	181742	2019-06-30 12:00:00	24.125	-76.4	None	NA	NA	NA	NA	NA	NA			2019-06-30 12:00:00
445	NA	181742	2019-07-01	24.2	-76.525	None	NA	NA	NA	NA	NA	NA	2019-07-01 10:21:00	2019-07-01 23:58:00	2019-07-01
446	NA	181742	2019-07-01 12:00:00	24.275	-76.625	None	NA	NA	NA	NA	NA	NA			2019-07-01 12:00:00
447	NA	181742	2019-07-02	24.35	-76.725	None	NA	NA	NA	NA	NA	NA	2019-07-02 10:22:00	2019-07-02 23:59:00	2019-07-02
448	NA	181742	2019-07-02 12:00:00	24.425	-76.825	None	NA	NA	NA	NA	NA	NA			2019-07-02 12:00:00
449	NA	181742	2019-07-03	24.5	-76.9	None	NA	NA	NA	NA	NA	NA	2019-07-03 10:23:00	2019-07-04	2019-07-03
450	NA	181742	2019-07-03 12:00:00	24.575	-77	None	NA	NA	NA	NA	NA	NA			2019-07-03 12:00:00
451	NA	181742	2019-07-04	24.65	-77.1	None	NA	NA	NA	NA	NA	NA	2019-07-04 10:24:00	2019-07-05 00:01:00	2019-07-04
452	NA	181742	2019-07-04 12:00:00	24.725	-77.175	None	NA	NA	NA	NA	NA	NA			2019-07-04 12:00:00
453	NA	181742	2019-07-05	24.825	-77.275	None	NA	NA	NA	NA	NA	NA	2019-07-05 10:24:00	2019-07-06 00:02:00	2019-07-05
454	NA	181742	2019-07-05 12:00:00	24.9	-77.375	None	NA	NA	NA	NA	NA	NA			2019-07-05 12:00:00
455	NA	181742	2019-07-06	24.975	-77.5	None	NA	NA	NA	NA	NA	NA	2019-07-06 10:25:00	2019-07-07 00:03:00	2019-07-06
456	NA	181742	2019-07-06 03:00:00	24.975	-77.5	SST	28.9	29.145	0	1157	NA	77.6866			2019-07-06 03:00:00
457	NA	181742	2019-07-06 09:50:00	24.95	-77.475	Light - Dawn	NA	NA	16	1157	NA	89.2478			2019-07-06 09:50:00
458	NA	181742	2019-07-06 12:00:00	24.95	-77.475	None	NA	NA	NA	NA	NA	NA			2019-07-06 12:00:00
459	NA	181742	2019-07-06 23:42:30	24.9	-77.45	Light - Dusk	NA	NA	176	1157	NA	76.808			2019-07-06 23:42:30
460	NA	181742	2019-07-07	24.9	-77.45	None	NA	NA	NA	NA	NA	NA	2019-07-07 10:26:00	2019-07-08 00:03:00	2019-07-07
461	NA	181742	2019-07-07 12:00:00	24.925	-77.475	None	NA	NA	NA	NA	NA	NA			2019-07-07 12:00:00
462	NA	181742	2019-07-07 20:00:00	24.925	-77.525	User	NA	NA	NA	NA	NA	26.006			2019-07-07 20:00:00
463	181743	181743	2019-05-28	23.7	-76.1	User	NA	NA	NA	NA	NA	29.9077	2019-05-28 10:17:00	2019-05-28 23:45:00	2019-05-28
464	181743	181743	2019-05-28 12:00:00	23.75	-75.975	None	NA	NA	NA	NA	NA	NA			2019-05-28 12:00:00
465	181743	181743	2019-05-29	23.775	-75.9	None	NA	NA	NA	NA	NA	NA	2019-05-29 10:16:00	2019-05-29 23:45:00	2019-05-29
466	181743	181743	2019-05-29 09:23:45	23.7	-75.825	Light - Dawn	NA	NA	80	1702	NA	75.9874			2019-05-29 09:23:45
467	181743	181743	2019-05-29 10:00:00	23.7	-75.825	SST	26.8	26.7392	0	1702	NA	79.6038			2019-05-29 10:00:00
468	181743	181743	2019-05-29 12:00:00	23.7	-75.8	None	NA	NA	NA	NA	NA	NA			2019-05-29 12:00:00
469	181743	181743	2019-05-29 23:16:15	23.725	-75.65	Light - Dusk	NA	NA	48	1763	NA	92.1564			2019-05-29 23:16:15
470	181743	181743	2019-05-30	23.725	-75.65	None	NA	NA	NA	NA	NA	NA	2019-05-30 10:15:00	2019-05-30 23:44:00	2019-05-30
471	181743	181743	2019-05-30 04:00:00	23.7	-75.625	SST	27	26.92	0	1763	NA	84.5166			2019-05-30 04:00:00
472	181743	181743	2019-05-30 09:27:30	23.725	-75.575	Light - Dawn	NA	NA	16	1763	NA	81.1231			2019-05-30 09:27:30
473	181743	181743	2019-05-30 12:00:00	23.725	-75.55	None	NA	NA	NA	NA	NA	NA			2019-05-30 12:00:00
474	181743	181743	2019-05-30 23:33:45	23.675	-75.375	Light - Dusk	NA	NA	400	1412	NA	15.764			2019-05-30 23:33:45
475	181743	181743	2019-05-31	23.675	-75.375	None	NA	NA	NA	NA	NA	NA	2019-05-31 10:14:00	2019-05-31 23:43:00	2019-05-31
476	181743	181743	2019-05-31 12:00:00	23.8	-75.525	None	NA	NA	NA	NA	NA	NA			2019-05-31 12:00:00
477	181743	181743	2019-06-01	23.85	-75.7	None	NA	NA	NA	NA	NA	NA	2019-06-01 10:15:00	2019-06-01 23:46:00	2019-06-01
478	181743	181743	2019-06-01 06:00:00	23.875	-75.825	SST	27.1	27.0125	0	1928	NA	79.4072			2019-06-01 06:00:00
479	181743	181743	2019-06-01 09:22:30	23.875	-75.85	Light - Dawn	NA	NA	16	1928	NA	19.0898			2019-06-01 09:22:30
480	181743	181743	2019-06-01 12:00:00	23.875	-75.85	None	NA	NA	NA	NA	NA	NA			2019-06-01 12:00:00
481	181743	181743	2019-06-01 23:13:45	23.925	-75.875	Light - Dusk	NA	NA	16	1928	NA	90.1439			2019-06-01 23:13:45
482	181743	181743	2019-06-02	23.925	-75.875	None	NA	NA	NA	NA	NA	NA	2019-06-02 10:15:00	2019-06-02 23:47:00	2019-06-02
483	181743	181743	2019-06-02 12:00:00	23.975	-75.9	None	NA	NA	NA	NA	NA	NA			2019-06-02 12:00:00
484	181743	181743	2019-06-03	24.025	-75.925	None	NA	NA	NA	NA	NA	NA	2019-06-03 10:15:00	2019-06-03 23:48:00	2019-06-03
485	181743	181743	2019-06-03 07:00:00	23.975	-75.925	SST	27.5	27.3612	0	1928	NA	85.3324			2019-06-03 07:00:00
486	181743	181743	2019-06-03 09:20:00	24	-75.925	Light - Dawn	NA	NA	16	1928	NA	90.4677			2019-06-03 09:20:00
487	181743	181743	2019-06-03 12:00:00	24.025	-75.925	None	NA	NA	NA	NA	NA	NA			2019-06-03 12:00:00
488	181743	181743	2019-06-03 23:03:45	24.075	-75.95	Light - Dusk	NA	NA	176	1919	NA	94.1846			2019-06-03 23:03:45
489	181743	181743	2019-06-04	24.075	-75.95	None	NA	NA	NA	NA	NA	NA	2019-06-04 10:15:00	2019-06-04 23:48:00	2019-06-04
490	181743	181743	2019-06-04 09:21:15	24.1	-75.975	Light - Dawn	NA	NA	16	1919	NA	82.823			2019-06-04 09:21:15
491	181743	181743	2019-06-04 10:00:00	24.1	-75.975	SST	27.5	27.3092	0	1919	NA	86.4026			2019-06-04 10:00:00
492	181743	181743	2019-06-04 12:00:00	24.1	-75.975	None	NA	NA	NA	NA	NA	NA			2019-06-04 12:00:00
493	181743	181743	2019-06-04 23:35:00	24.1	-75.95	Light - Dusk	NA	NA	48	1919	NA	91.5637			2019-06-04 23:35:00
494	181743	181743	2019-06-05	24.1	-75.95	None	NA	NA	NA	NA	NA	NA	2019-06-05 10:15:00	2019-06-05 23:49:00	2019-06-05
495	181743	181743	2019-06-05 12:00:00	24.075	-75.95	None	NA	NA	NA	NA	NA	NA			2019-06-05 12:00:00
496	181743	181743	2019-06-06	23.95	-75.9	None	NA	NA	NA	NA	NA	NA	2019-06-06 10:15:00	2019-06-06 23:49:00	2019-06-06
497	181743	181743	2019-06-06 03:00:00	23.925	-75.9	SST	28	27.8775	0	1928	NA	76.6148			2019-06-06 03:00:00
498	181743	181743	2019-06-06 09:28:45	23.975	-75.9	Light - Dawn	NA	NA	48	1928	NA	83.5571			2019-06-06 09:28:45
499	181743	181743	2019-06-06 12:00:00	24	-75.925	None	NA	NA	NA	NA	NA	NA			2019-06-06 12:00:00
500	181743	181743	2019-06-07	24.025	-75.9	None	NA	NA	NA	NA	NA	NA	2019-06-07 10:15:00	2019-06-07 23:49:00	2019-06-07
501	181743	181743	2019-06-07 00:05:00	24.025	-75.9	Light - Dusk	NA	NA	16	1919	NA	99.218			2019-06-07 00:05:00
502	181743	181743	2019-06-07 12:00:00	24.025	-75.9	None	NA	NA	NA	NA	NA	NA			2019-06-07 12:00:00
503	181743	181743	2019-06-08	24	-75.925	None	NA	NA	NA	NA	NA	NA	2019-06-08 10:15:00	2019-06-08 23:50:00	2019-06-08
504	181743	181743	2019-06-08 06:00:00	23.975	-75.925	SST	28.4	28.2625	0	1928	NA	86.3772			2019-06-08 06:00:00
505	181743	181743	2019-06-08 09:32:30	23.975	-75.925	Light - Dawn	NA	NA	48	1928	NA	94.7385			2019-06-08 09:32:30
506	181743	181743	2019-06-08 12:00:00	23.975	-75.925	None	NA	NA	NA	NA	NA	NA			2019-06-08 12:00:00
507	181743	181743	2019-06-09	23.95	-75.9	None	NA	NA	NA	NA	NA	NA	2019-06-09 10:15:00	2019-06-09 23:50:00	2019-06-09
508	181743	181743	2019-06-09 00:02:30	23.95	-75.9	Light - Dusk	NA	NA	16	1928	NA	98.3508			2019-06-09 00:02:30
509	181743	181743	2019-06-09 12:00:00	23.925	-75.875	None	NA	NA	NA	NA	NA	NA			2019-06-09 12:00:00
510	181743	181743	2019-06-10	23.9	-75.875	None	NA	NA	NA	NA	NA	NA	2019-06-10 10:15:00	2019-06-10 23:50:00	2019-06-10
511	181743	181743	2019-06-10 09:36:15	23.825	-75.85	Light - Dawn	NA	NA	48	1928	NA	72.9141			2019-06-10 09:36:15
512	181743	181743	2019-06-10 11:00:00	23.825	-75.85	SST	28.1	27.9992	0	1928	NA	84.0599			2019-06-10 11:00:00
513	181743	181743	2019-06-10 12:00:00	23.825	-75.85	None	NA	NA	NA	NA	NA	NA			2019-06-10 12:00:00
514	181743	181743	2019-06-10 22:42:30	23.675	-75.75	Light - Dusk	NA	NA	304	1702	NA	86.8163			2019-06-10 22:42:30
515	181743	181743	2019-06-11	23.675	-75.75	None	NA	NA	NA	NA	NA	NA	2019-06-11 10:15:00	2019-06-11 23:49:00	2019-06-11
516	181743	181743	2019-06-11 12:00:00	23.55	-75.65	None	NA	NA	NA	NA	NA	NA			2019-06-11 12:00:00
517	181743	181743	2019-06-12	23.325	-75.6	None	NA	NA	NA	NA	NA	NA	2019-06-12 10:15:00	2019-06-12 23:48:00	2019-06-12
518	181743	181743	2019-06-12 09:28:45	23.125	-75.6	Light - Dawn	NA	NA	16	1813	NA	69.6036			2019-06-12 09:28:45
519	181743	181743	2019-06-12 10:00:00	23.125	-75.6	SST	28.3	28.3025	0	1813	NA	70.3239			2019-06-12 10:00:00
520	181743	181743	2019-06-12 12:00:00	23.125	-75.6	None	NA	NA	NA	NA	NA	NA			2019-06-12 12:00:00
521	181743	181743	2019-06-12 23:23:45	22.85	-75.775	Light - Dusk	NA	NA	16	1583	NA	80.8202			2019-06-12 23:23:45
522	181743	181743	2019-06-13	22.85	-75.775	None	NA	NA	NA	NA	NA	NA	2019-06-13 10:17:00	2019-06-13 23:48:00	2019-06-13
523	181743	181743	2019-06-13 12:00:00	22.725	-75.825	None	NA	NA	NA	NA	NA	NA			2019-06-13 12:00:00
524	181743	181743	2019-06-14	22.6	-75.9	None	NA	NA	NA	NA	NA	NA	2019-06-14 10:18:00	2019-06-14 23:49:00	2019-06-14
525	181743	181743	2019-06-14 09:41:15	22.375	-76.65	Light - Dawn	NA	NA	16	465	NA	69.2887			2019-06-14 09:41:15
526	181743	181743	2019-06-14 11:00:00	22.375	-76.65	SST	30	29.6533	0	465	NA	38.3769			2019-06-14 11:00:00
527	181743	181743	2019-06-14 12:00:00	22.375	-76.65	None	NA	NA	NA	NA	NA	NA			2019-06-14 12:00:00
528	181743	181743	2019-06-14 22:57:30	22.35	-76.1	Light - Dusk	NA	NA	16	526	NA	77.8992			2019-06-14 22:57:30
529	181743	181743	2019-06-15	22.35	-76.1	None	NA	NA	NA	NA	NA	NA	2019-06-15 10:20:00	2019-06-15 23:49:00	2019-06-15
530	181743	181743	2019-06-15 12:00:00	22.275	-76.475	None	NA	NA	NA	NA	NA	NA			2019-06-15 12:00:00
531	181743	181743	2019-06-16	22.3	-76.725	None	NA	NA	NA	NA	NA	NA	2019-06-16 10:22:00	2019-06-16 23:52:00	2019-06-16
532	181743	181743	2019-06-16 10:03:45	22.325	-76.925	Light - Dawn	NA	NA	16	772	NA	66.9634			2019-06-16 10:03:45
533	181743	181743	2019-06-16 11:00:00	22.325	-76.925	SST	29.5	29.1187	0	772	NA	48.454			2019-06-16 11:00:00
534	181743	181743	2019-06-16 12:00:00	22.325	-76.925	None	NA	NA	NA	NA	NA	NA			2019-06-16 12:00:00
535	181743	181743	2019-06-16 23:26:15	22.275	-77.15	Light - Dusk	NA	NA	144	674	NA	0.1			2019-06-16 23:26:15
536	181743	181743	2019-06-17	22.275	-77.15	None	NA	NA	NA	NA	NA	NA	2019-06-17 10:24:00	2019-06-17 23:54:00	2019-06-17
537	181743	181743	2019-06-17 12:00:00	22.225	-77.325	None	NA	NA	NA	NA	NA	NA			2019-06-17 12:00:00
538	181743	181743	2019-06-18	22.225	-77.5	None	NA	NA	NA	NA	NA	NA	2019-06-18 10:26:00	2019-06-18 23:55:00	2019-06-18
539	181743	181743	2019-06-18 09:57:30	22.325	-77.625	Light - Dawn	NA	NA	16	1245	NA	38.8788			2019-06-18 09:57:30
540	181743	181743	2019-06-18 10:00:00	22.325	-77.625	SST	29.5	29.005	0	1245	NA	56.8822			2019-06-18 10:00:00
541	181743	181743	2019-06-18 12:00:00	22.325	-77.625	None	NA	NA	NA	NA	NA	NA			2019-06-18 12:00:00
542	181743	181743	2019-06-18 23:17:30	22.275	-77.625	Light - Dusk	NA	NA	16	1245	NA	60.9615			2019-06-18 23:17:30
543	181743	181743	2019-06-19	22.275	-77.625	None	NA	NA	NA	NA	NA	NA	2019-06-19 10:26:00	2019-06-19 23:56:00	2019-06-19
544	181743	181743	2019-06-19 12:00:00	22.35	-77.75	None	NA	NA	NA	NA	NA	NA			2019-06-19 12:00:00
545	181743	181743	2019-06-20	22.4	-77.875	None	NA	NA	NA	NA	NA	NA	2019-06-20 10:27:00	2019-06-20 23:58:00	2019-06-20
546	181743	181743	2019-06-20 12:00:00	22.45	-77.975	None	NA	NA	NA	NA	NA	NA			2019-06-20 12:00:00
547	181743	181743	2019-06-21	22.425	-78.075	None	NA	NA	NA	NA	NA	NA	2019-06-21 10:28:00	2019-06-21 23:59:00	2019-06-21
548	181743	181743	2019-06-21 01:17:30	22.425	-78.075	Light - Dusk	NA	NA	240	361	NA	0.1			2019-06-21 01:17:30
549	181743	181743	2019-06-21 03:00:00	22.425	-78.075	SST	28.5	28.3137	0	361	NA	67.393			2019-06-21 03:00:00
550	181743	181743	2019-06-21 09:51:15	22.55	-78.175	Light - Dawn	NA	NA	16	558	NA	96.5153			2019-06-21 09:51:15
551	181743	181743	2019-06-21 12:00:00	22.575	-78.2	None	NA	NA	NA	NA	NA	NA			2019-06-21 12:00:00
552	181743	181743	2019-06-22	22.65	-78.4	None	NA	NA	NA	NA	NA	NA	2019-06-22 10:29:00	2019-06-23 00:01:00	2019-06-22
553	181743	181743	2019-06-22 08:00:00	22.65	-78.5	SST	28.1	28.75	0	531	NA	29.5309			2019-06-22 08:00:00
554	181743	181743	2019-06-22 09:52:30	22.65	-78.525	Light - Dawn	NA	NA	48	504	NA	91.7605			2019-06-22 09:52:30
555	181743	181743	2019-06-22 12:00:00	22.65	-78.525	None	NA	NA	NA	NA	NA	NA			2019-06-22 12:00:00
556	181743	181743	2019-06-22 23:42:30	22.775	-78.575	Light - Dusk	NA	NA	48	511	NA	87.8616			2019-06-22 23:42:30
557	181743	181743	2019-06-23	22.775	-78.575	None	NA	NA	NA	NA	NA	NA	2019-06-23 10:30:00	2019-06-24 00:02:00	2019-06-23
558	181743	181743	2019-06-23 12:00:00	22.875	-78.675	None	NA	NA	NA	NA	NA	NA			2019-06-23 12:00:00
559	181743	181743	2019-06-24	22.9	-78.675	None	NA	NA	NA	NA	NA	NA	2019-06-24 10:30:00	2019-06-25 00:03:00	2019-06-24
560	181743	181743	2019-06-24 03:00:00	22.9	-78.675	SST	29.4	29.3075	0	511	NA	71.989			2019-06-24 03:00:00
561	181743	181743	2019-06-24 09:53:45	23.075	-78.825	Light - Dawn	NA	NA	144	532	NA	60.1268			2019-06-24 09:53:45
562	181743	181743	2019-06-24 12:00:00	23.1	-78.85	None	NA	NA	NA	NA	NA	NA			2019-06-24 12:00:00
563	181743	181743	2019-06-24 23:51:15	23.175	-78.9	Light - Dusk	NA	NA	80	532	NA	78.1947			2019-06-24 23:51:15
564	181743	181743	2019-06-25	23.175	-78.9	None	NA	NA	NA	NA	NA	NA	2019-06-25 10:31:00	2019-06-26 00:04:00	2019-06-25
565	181743	181743	2019-06-25 12:00:00	23.325	-79.075	None	NA	NA	NA	NA	NA	NA			2019-06-25 12:00:00
566	181743	181743	2019-06-26	23.425	-79.15	None	NA	NA	NA	NA	NA	NA	2019-06-26 10:32:00	2019-06-27 00:06:00	2019-06-26
567	181743	181743	2019-06-26 09:48:45	23.6	-79.325	Light - Dawn	NA	NA	16	584	NA	99.4825			2019-06-26 09:48:45
568	181743	181743	2019-06-26 10:00:00	23.6	-79.325	SST	29.4	29.3558	1	584	NA	68.4419			2019-06-26 10:00:00
569	181743	181743	2019-06-26 12:00:00	23.6	-79.3	None	NA	NA	NA	NA	NA	NA			2019-06-26 12:00:00
570	181743	181743	2019-06-26 23:53:45	23.725	-79.275	Light - Dusk	NA	NA	48	584	NA	89.7716			2019-06-26 23:53:45
571	181743	181743	2019-06-27	23.725	-79.275	None	NA	NA	NA	NA	NA	NA	2019-06-27 10:32:00	2019-06-28 00:07:00	2019-06-27
572	181743	181743	2019-06-27 12:00:00	23.9	-79.325	None	NA	NA	NA	NA	NA	NA			2019-06-27 12:00:00
573	181743	181743	2019-06-28	24.1	-79.225	None	NA	NA	NA	NA	NA	NA	2019-06-28 10:31:00	2019-06-29 00:08:00	2019-06-28
574	181743	181743	2019-06-28 03:00:00	24.15	-79.2	SST	30	29.675	0	559	NA	48.4304			2019-06-28 03:00:00
575	181743	181743	2019-06-28 09:42:30	24.25	-79.35	Light - Dawn	NA	NA	80	707	NA	87.5565			2019-06-28 09:42:30
576	181743	181743	2019-06-28 12:00:00	24.25	-79.35	None	NA	NA	NA	NA	NA	NA			2019-06-28 12:00:00
577	181743	181743	2019-06-29	24.475	-79.425	Light - Dusk	NA	NA	112	707	NA	98.5341	2019-06-29 10:31:00	2019-06-30 00:10:00	2019-06-29
578	181743	181743	2019-06-29 12:00:00	24.7	-79.5	None	NA	NA	NA	NA	NA	NA			2019-06-29 12:00:00
579	181743	181743	2019-06-30	24.925	-79.55	None	NA	NA	NA	NA	NA	NA	2019-06-30 10:31:00	2019-07-01 00:11:00	2019-06-30
580	181743	181743	2019-06-30 09:50:00	25.125	-79.55	Light - Dawn	NA	NA	48	869	NA	90.64			2019-06-30 09:50:00
581	181743	181743	2019-06-30 10:00:00	25.125	-79.55	SST	29.3	29.1408	0	869	NA	87.6985			2019-06-30 10:00:00
582	181743	181743	2019-06-30 12:00:00	25.125	-79.55	None	NA	NA	NA	NA	NA	NA			2019-06-30 12:00:00
583	181743	181743	2019-06-30 23:42:30	25.325	-79.575	Light - Dusk	NA	NA	16	869	NA	97.247			2019-06-30 23:42:30
584	181743	181743	2019-07-01	25.325	-79.575	None	NA	NA	NA	NA	NA	NA	2019-07-01 10:31:00	2019-07-02 00:12:00	2019-07-01
585	181743	181743	2019-07-01 12:00:00	25.525	-79.625	None	NA	NA	NA	NA	NA	NA			2019-07-01 12:00:00
586	181743	181743	2019-07-02	25.7	-79.65	None	NA	NA	NA	NA	NA	NA	2019-07-02 10:31:00	2019-07-03 00:13:00	2019-07-02
587	181743	181743	2019-07-02 05:00:00	25.8	-79.65	SST	29.3	29.2871	0	813	NA	90.9497			2019-07-02 05:00:00
588	181743	181743	2019-07-02 09:37:30	25.85	-79.65	Light - Dawn	NA	NA	16	813	NA	96.0823			2019-07-02 09:37:30
589	181743	181743	2019-07-02 12:00:00	25.875	-79.65	None	NA	NA	NA	NA	NA	NA			2019-07-02 12:00:00
590	181743	181743	2019-07-02 23:51:15	26.1	-79.65	Light - Dusk	NA	NA	144	784	NA	98.0967			2019-07-02 23:51:15
591	181743	181743	2019-07-03	26.1	-79.65	None	NA	NA	NA	NA	NA	NA	2019-07-03 10:30:00	2019-07-04 00:14:00	2019-07-03
592	181743	181743	2019-07-03 12:00:00	26.3	-79.65	None	NA	NA	NA	NA	NA	NA			2019-07-03 12:00:00
593	181743	181743	2019-07-04	26.525	-79.675	None	NA	NA	NA	NA	NA	NA	2019-07-04 10:30:00	2019-07-05 00:15:00	2019-07-04
594	181743	181743	2019-07-04 09:35:00	26.675	-79.7	Light - Dawn	NA	NA	48	790	NA	52.2283			2019-07-04 09:35:00
595	181743	181743	2019-07-04 10:00:00	26.675	-79.7	SST	28.7	28.6475	0	790	NA	83.6855			2019-07-04 10:00:00
596	181743	181743	2019-07-04 12:00:00	26.675	-79.7	None	NA	NA	NA	NA	NA	NA			2019-07-04 12:00:00
597	181743	181743	2019-07-04 23:58:45	26.875	-79.7	Light - Dusk	NA	NA	48	779	NA	0.1			2019-07-04 23:58:45
598	181743	181743	2019-07-05	26.875	-79.7	None	NA	NA	NA	NA	NA	NA	2019-07-05 10:30:00	2019-07-06 00:16:00	2019-07-05
599	181743	181743	2019-07-05 07:00:00	27	-79.7	SST	28	28.7342	0	779	NA	28.7665			2019-07-05 07:00:00
600	181743	181743	2019-07-05 09:31:15	27.05	-79.7	Light - Dawn	NA	NA	48	759	NA	46.2796			2019-07-05 09:31:15
601	181743	181743	2019-07-05 12:00:00	27.075	-79.725	None	NA	NA	NA	NA	NA	NA			2019-07-05 12:00:00
602	181743	181743	2019-07-05 23:58:45	27.3	-79.8	Light - Dusk	NA	NA	48	411	NA	0.111184			2019-07-05 23:58:45
603	181743	181743	2019-07-06	27.3	-79.8	None	NA	NA	NA	NA	NA	NA	2019-07-06 10:29:00	2019-07-07 00:17:00	2019-07-06
604	181743	181743	2019-07-06 12:00:00	27.5	-79.85	None	NA	NA	NA	NA	NA	NA			2019-07-06 12:00:00
605	181743	181743	2019-07-07	27.675	-79.9	None	NA	NA	NA	NA	NA	NA	2019-07-07 10:29:00	2019-07-08 00:19:00	2019-07-07
606	181743	181743	2019-07-07 07:00:00	27.775	-79.9	SST	28.2	28.2533	0	410	NA	66.2566			2019-07-07 07:00:00
607	181743	181743	2019-07-07 09:43:45	27.825	-79.95	Light - Dawn	NA	NA	16	410	NA	98.7305			2019-07-07 09:43:45
608	181743	181743	2019-07-07 12:00:00	27.825	-79.975	None	NA	NA	NA	NA	NA	NA			2019-07-07 12:00:00
609	181743	181743	2019-07-07 23:40:00	27.975	-80.175	Light - Dusk	NA	NA	16	70	NA	38.9276			2019-07-07 23:40:00
610	181743	181743	2019-07-08	27.975	-80.175	None	NA	NA	NA	NA	NA	NA	2019-07-08 10:30:00	2019-07-09 00:20:00	2019-07-08
611	181743	181743	2019-07-08 12:00:00	28.05	-80.2	None	NA	NA	NA	NA	NA	NA			2019-07-08 12:00:00
612	181743	181743	2019-07-09	28.1	-80.3	None	NA	NA	NA	NA	NA	NA	2019-07-09 10:31:00	2019-07-10 00:21:00	2019-07-09
613	181743	181743	2019-07-09 09:46:15	28.1	-80.375	Light - Dawn	NA	NA	16	25	NA	92.25			2019-07-09 09:46:15
614	181743	181743	2019-07-09 11:00:00	28.1	-80.375	SST	25.8	26.0667	0	25	NA	48.033			2019-07-09 11:00:00
615	181743	181743	2019-07-09 12:00:00	28.1	-80.375	None	NA	NA	NA	NA	NA	NA			2019-07-09 12:00:00
616	181743	181743	2019-07-09 23:50:00	28.275	-80.325	Light - Dusk	NA	NA	16	34	NA	72.9471			2019-07-09 23:50:00
617	181743	181743	2019-07-10	28.275	-80.325	None	NA	NA	NA	NA	NA	NA	2019-07-10 10:31:00	2019-07-11 00:21:00	2019-07-10
618	181743	181743	2019-07-10 12:00:00	28.425	-80.2	None	NA	NA	NA	NA	NA	NA			2019-07-10 12:00:00
619	181743	181743	2019-07-11	28.6	-80.15	None	NA	NA	NA	NA	NA	NA	2019-07-11 10:30:00	2019-07-12 00:21:00	2019-07-11
620	181743	181743	2019-07-11 07:00:00	28.625	-80.125	SST	28.1	28.02	0	166	NA	66.5355			2019-07-11 07:00:00
621	181743	181743	2019-07-11 09:55:00	28.65	-80.125	Light - Dawn	NA	NA	16	166	NA	30.2873			2019-07-11 09:55:00
622	181743	181743	2019-07-11 12:00:00	28.65	-80.125	None	NA	NA	NA	NA	NA	NA			2019-07-11 12:00:00
623	181743	181743	2019-07-12	28.825	-80.075	None	NA	NA	NA	NA	NA	NA	2019-07-12 10:30:00	2019-07-13 00:21:00	2019-07-12
624	181743	181743	2019-07-12 00:13:45	28.825	-80.075	Light - Dusk	NA	NA	48	251	NA	1.3739			2019-07-12 00:13:45
625	181743	181743	2019-07-12 12:00:00	29	-80.1	None	NA	NA	NA	NA	NA	NA			2019-07-12 12:00:00
626	181743	181743	2019-07-13	28.925	-80.125	None	NA	NA	NA	NA	NA	NA	2019-07-13 10:30:00	2019-07-14 00:21:00	2019-07-13
627	181743	181743	2019-07-13 01:00:00	28.925	-80.125	SST	28.3	28.4362	0	251	NA	57.5056			2019-07-13 01:00:00
628	181743	181743	2019-07-13 12:00:00	29.175	-80.125	None	NA	NA	NA	NA	NA	NA			2019-07-13 12:00:00
629	181743	181743	2019-07-14	29.25	-80.15	None	NA	NA	NA	NA	NA	NA	2019-07-14 10:30:00	2019-07-15 00:21:00	2019-07-14
630	181743	181743	2019-07-14 00:23:45	29.25	-80.15	Light - Dusk	NA	NA	48	505	NA	26.2895			2019-07-14 00:23:45
631	181743	181743	2019-07-14 10:01:15	29.35	-80.2	Light - Dawn	NA	NA	48	505	NA	79.7368			2019-07-14 10:01:15
632	181743	181743	2019-07-14 12:00:00	29.375	-80.2	None	NA	NA	NA	NA	NA	NA			2019-07-14 12:00:00
633	181743	181743	2019-07-15	29.475	-80.325	None	NA	NA	NA	NA	NA	NA	2019-07-15 10:31:00	2019-07-16 00:22:00	2019-07-15
634	181743	181743	2019-07-15 06:00:00	29.55	-80.375	SST	28.3	28.6725	0	79	NA	32.0803			2019-07-15 06:00:00
635	181743	181743	2019-07-15 09:56:15	29.575	-80.35	Light - Dawn	NA	NA	48	79	NA	43.4018			2019-07-15 09:56:15
636	181743	181743	2019-07-15 12:00:00	29.575	-80.35	None	NA	NA	NA	NA	NA	NA			2019-07-15 12:00:00
637	181743	181743	2019-07-16	29.625	-80.325	None	NA	NA	NA	NA	NA	NA	2019-07-16 10:31:00	2019-07-17 00:22:00	2019-07-16
638	181743	181743	2019-07-16 00:01:15	29.625	-80.325	Light - Dusk	NA	NA	48	79	NA	26.7298			2019-07-16 00:01:15
639	181743	181743	2019-07-16 12:00:00	29.625	-80.2	None	NA	NA	NA	NA	NA	NA			2019-07-16 12:00:00
640	181743	181743	2019-07-17	29.6	-80.125	None	NA	NA	NA	NA	NA	NA	2019-07-17 10:31:00	2019-07-18 00:21:00	2019-07-17
641	181743	181743	2019-07-17 08:00:00	29.875	-80.325	SST	29.1	29.61	0	91	NA	28.4454			2019-07-17 08:00:00
642	181743	181743	2019-07-17 09:57:30	29.4	-80.1	Light - Dawn	NA	NA	80	505	NA	92.6299			2019-07-17 09:57:30
643	181743	181743	2019-07-17 12:00:00	29.425	-80.1	None	NA	NA	NA	NA	NA	NA			2019-07-17 12:00:00
644	181743	181743	2019-07-17 23:27:30	29.5	-80.075	Light - Dusk	NA	NA	80	505	NA	58.9784			2019-07-17 23:27:30
645	181743	181743	2019-07-18	29.5	-80.075	None	NA	NA	NA	NA	NA	NA	2019-07-18 10:32:00	2019-07-19 00:20:00	2019-07-18
646	181743	181743	2019-07-18 12:00:00	29.5	-79.975	None	NA	NA	NA	NA	NA	NA			2019-07-18 12:00:00
647	181743	181743	2019-07-19	29.375	-79.95	None	NA	NA	NA	NA	NA	NA	2019-07-19 10:32:00	2019-07-20 00:19:00	2019-07-19
648	181743	181743	2019-07-19 10:00:00	29.175	-80	SST	29.1	29.7758	0	729	NA	34.1932			2019-07-19 10:00:00
649	181743	181743	2019-07-19 10:08:45	29.175	-80	Light - Dawn	NA	NA	208	729	NA	11.1095			2019-07-19 10:08:45
650	181743	181743	2019-07-19 12:00:00	29.2	-79.975	None	NA	NA	NA	NA	NA	NA			2019-07-19 12:00:00
651	181743	181743	2019-07-20	29.175	-80.025	None	NA	NA	NA	NA	NA	NA	2019-07-20 10:33:00	2019-07-21 00:19:00	2019-07-20
652	181743	181743	2019-07-20 00:02:30	29.175	-80.025	Light - Dusk	NA	NA	112	414	NA	95.8366			2019-07-20 00:02:30
653	181743	181743	2019-07-20 12:00:00	29.075	-80.05	None	NA	NA	NA	NA	NA	NA			2019-07-20 12:00:00
654	181743	181743	2019-07-21	28.925	-80.125	None	NA	NA	NA	NA	NA	NA	2019-07-21 10:35:00	2019-07-22 00:18:00	2019-07-21
655	181743	181743	2019-07-21 04:00:00	28.85	-80.15	SST	28.5	28.755	0	251	NA	47.9486			2019-07-21 04:00:00
656	181743	181743	2019-07-21 09:51:15	28.85	-80.15	Light - Dawn	NA	NA	16	251	NA	95.8473			2019-07-21 09:51:15
657	181743	181743	2019-07-21 12:00:00	28.85	-80.15	None	NA	NA	NA	NA	NA	NA			2019-07-21 12:00:00
658	181743	181743	2019-07-21 23:15:00	28.775	-80.125	Light - Dusk	NA	NA	16	251	NA	94.2485			2019-07-21 23:15:00
659	181743	181743	2019-07-22	28.775	-80.125	None	NA	NA	NA	NA	NA	NA	2019-07-22 10:35:00	2019-07-23 00:17:00	2019-07-22
660	181743	181743	2019-07-22 12:00:00	28.675	-80.1	None	NA	NA	NA	NA	NA	NA			2019-07-22 12:00:00
661	181743	181743	2019-07-23	28.6	-80.1	None	NA	NA	NA	NA	NA	NA	2019-07-23 10:36:00	2019-07-24 00:16:00	2019-07-23
662	181743	181743	2019-07-23 10:08:45	28.475	-80.1	Light - Dawn	NA	NA	80	101	NA	67.9193			2019-07-23 10:08:45
663	181743	181743	2019-07-23 11:00:00	28.475	-80.1	SST	27.9	28.3121	0	101	NA	25.8385			2019-07-23 11:00:00
664	181743	181743	2019-07-23 12:00:00	28.475	-80.1	None	NA	NA	NA	NA	NA	NA			2019-07-23 12:00:00
665	181743	181743	2019-07-23 17:50:00	28.425	-80.05	Light - Dusk	NA	NA	80	101	NA	0.1			2019-07-23 17:50:00
666	181743	181743	2019-07-24	28.35	-79.925	None	NA	NA	NA	NA	NA	NA	2019-07-24 10:37:00	2019-07-25 00:15:00	2019-07-24
667	181743	181743	2019-07-24 12:00:00	28.125	-79.825	None	NA	NA	NA	NA	NA	NA			2019-07-24 12:00:00
668	181743	181743	2019-07-25	27.875	-79.8	None	NA	NA	NA	NA	NA	NA	2019-07-25 10:38:00	2019-07-26 00:13:00	2019-07-25
669	181743	181743	2019-07-25 00:25:00	27.875	-79.8	Light - Dusk	NA	NA	80	410	NA	3.14948			2019-07-25 00:25:00
670	181743	181743	2019-07-25 09:52:30	27.85	-79.85	Light - Dawn	NA	NA	144	410	NA	32.8924			2019-07-25 09:52:30
671	181743	181743	2019-07-25 12:00:00	27.85	-79.85	None	NA	NA	NA	NA	NA	NA			2019-07-25 12:00:00
672	181743	181743	2019-07-26	27.775	-79.875	None	NA	NA	NA	NA	NA	NA	2019-07-26 10:39:00	2019-07-27 00:12:00	2019-07-26
673	181743	181743	2019-07-26 12:00:00	27.75	-79.925	None	NA	NA	NA	NA	NA	NA			2019-07-26 12:00:00
674	181743	181743	2019-07-27	27.7	-80.025	None	NA	NA	NA	NA	NA	NA	2019-07-27 10:40:00	2019-07-28 00:12:00	2019-07-27
675	181743	181743	2019-07-27 09:00:00	27.65	-80.1	SST	28.1	28.14	0	59	NA	58.0141			2019-07-27 09:00:00
676	181743	181743	2019-07-27 10:03:45	27.65	-80.1	Light - Dawn	NA	NA	48	59	NA	0.901429			2019-07-27 10:03:45
677	181743	181743	2019-07-27 12:00:00	27.65	-80.1	None	NA	NA	NA	NA	NA	NA			2019-07-27 12:00:00
678	181743	181743	2019-07-27 23:53:45	27.75	-80.05	Light - Dusk	NA	NA	48	70	NA	0.1			2019-07-27 23:53:45
679	181743	181743	2019-07-28	27.75	-80.05	None	NA	NA	NA	NA	NA	NA	2019-07-28 10:40:00	2019-07-29 00:12:00	2019-07-28
680	181743	181743	2019-07-28 12:00:00	27.75	-80.025	None	NA	NA	NA	NA	NA	NA			2019-07-28 12:00:00
681	181743	181743	2019-07-29	27.8	-80.075	None	NA	NA	NA	NA	NA	NA	2019-07-29 10:41:00	2019-07-30 00:11:00	2019-07-29
682	181743	181743	2019-07-29 10:00:00	27.8	-80.125	SST	28	28.435	0	70	NA	24.9642			2019-07-29 10:00:00
683	181743	181743	2019-07-29 10:01:15	27.8	-80.125	Light - Dawn	NA	NA	16	70	NA	70.2242			2019-07-29 10:01:15
684	181743	181743	2019-07-29 12:00:00	27.8	-80.125	None	NA	NA	NA	NA	NA	NA			2019-07-29 12:00:00
685	181743	181743	2019-07-29 23:58:45	27.575	-79.875	Light - Dusk	NA	NA	16	411	NA	67.6676			2019-07-29 23:58:45
686	181743	181743	2019-07-30	27.575	-79.875	None	NA	NA	NA	NA	NA	NA	2019-07-30 10:41:00	2019-07-31 00:09:00	2019-07-30
687	181743	181743	2019-07-30 12:00:00	27.35	-79.75	None	NA	NA	NA	NA	NA	NA			2019-07-30 12:00:00
688	181743	181743	2019-07-31	27.1	-79.625	None	NA	NA	NA	NA	NA	NA	2019-07-31 10:41:00	2019-08-01 00:07:00	2019-07-31
689	181743	181743	2019-07-31 01:00:00	27.1	-79.625	SST	30.2	29.9354	0	759	NA	79.8364			2019-07-31 01:00:00
690	181743	181743	2019-07-31 10:35:00	26.975	-79.625	Light - Dusk	NA	NA	400	779	NA	0.1			2019-07-31 10:35:00
691	181743	181743	2019-07-31 12:00:00	26.975	-79.625	None	NA	NA	NA	NA	NA	NA			2019-07-31 12:00:00
692	181743	181743	2019-08-01	26.8	-79.625	None	NA	NA	NA	NA	NA	NA	2019-08-01 10:43:00	2019-08-02 00:06:00	2019-08-01
693	181743	181743	2019-08-01 10:26:15	26.625	-79.675	Light - Dawn	NA	NA	80	790	NA	93.6502			2019-08-01 10:26:15
694	181743	181743	2019-08-01 12:00:00	26.625	-79.675	None	NA	NA	NA	NA	NA	NA			2019-08-01 12:00:00
695	181743	181743	2019-08-02	26.4	-79.85	None	NA	NA	NA	NA	NA	NA	2019-08-02 10:45:00	2019-08-03 00:05:00	2019-08-02
696	181743	181743	2019-08-02 05:00:00	26.35	-79.975	SST	30	29.4475	0	530	NA	60.7343			2019-08-02 05:00:00
697	181743	181743	2019-08-02 09:53:45	26.25	-80.05	Light - Dawn	NA	NA	112	198	NA	6.76961			2019-08-02 09:53:45
698	181743	181743	2019-08-02 12:00:00	26.25	-80.025	None	NA	NA	NA	NA	NA	NA			2019-08-02 12:00:00
699	181743	181743	2019-08-02 23:30:00	26.2	-79.825	Light - Dusk	NA	NA	144	673	NA	91.0922			2019-08-02 23:30:00
700	181743	181743	2019-08-03	26.2	-79.825	None	NA	NA	NA	NA	NA	NA	2019-08-03 10:45:00	2019-08-04 00:04:00	2019-08-03
701	181743	181743	2019-08-03 12:00:00	26.25	-79.675	None	NA	NA	NA	NA	NA	NA			2019-08-03 12:00:00
702	181743	181743	2019-08-04	26.2	-79.625	None	NA	NA	NA	NA	NA	NA	2019-08-04 10:45:00	2019-08-05 00:03:00	2019-08-04
703	181743	181743	2019-08-04 02:00:00	26.2	-79.625	SST	29.8	29.0567	0	784	NA	49.1626			2019-08-04 02:00:00
704	181743	181743	2019-08-04 12:00:00	26.175	-79.575	None	NA	NA	NA	NA	NA	NA			2019-08-04 12:00:00
705	181743	181743	2019-08-05	26.05	-79.5	None	NA	NA	NA	NA	NA	NA	2019-08-05 10:45:00	2019-08-06 00:01:00	2019-08-05
706	181743	181743	2019-08-05 00:11:15	26.05	-79.5	Light - Dusk	NA	NA	528	693	NA	0.1			2019-08-05 00:11:15
707	181743	181743	2019-08-05 10:20:00	25.875	-79.525	Light - Dawn	NA	NA	48	813	NA	71.3844			2019-08-05 10:20:00
708	181743	181743	2019-08-05 12:00:00	25.875	-79.525	None	NA	NA	NA	NA	NA	NA			2019-08-05 12:00:00
709	181743	181743	2019-08-06	25.725	-79.55	None	NA	NA	NA	NA	NA	NA	2019-08-06 10:46:00	2019-08-07	2019-08-06
710	181743	181743	2019-08-06 10:05:00	25.6	-79.525	Light - Dawn	NA	NA	144	864	NA	84.7104			2019-08-06 10:05:00
711	181743	181743	2019-08-06 11:00:00	25.6	-79.525	SST	29.8	29.1437	0	864	NA	61.9719			2019-08-06 11:00:00
712	181743	181743	2019-08-06 12:00:00	25.6	-79.525	None	NA	NA	NA	NA	NA	NA			2019-08-06 12:00:00
713	181743	181743	2019-08-06 23:41:15	25.425	-79.6	Light - Dusk	NA	NA	112	869	NA	71.714			2019-08-06 23:41:15
714	181743	181743	2019-08-07	25.425	-79.6	None	NA	NA	NA	NA	NA	NA	2019-08-07 10:48:00	2019-08-07 23:59:00	2019-08-07
715	181743	181743	2019-08-07 12:00:00	25.325	-79.625	None	NA	NA	NA	NA	NA	NA			2019-08-07 12:00:00
716	181743	181743	2019-08-08	25.225	-79.625	None	NA	NA	NA	NA	NA	NA	2019-08-08 10:48:00	2019-08-08 23:59:00	2019-08-08
717	181743	181743	2019-08-08 08:00:00	25.125	-79.65	SST	30.3	30.3033	0	869	NA	84.4465			2019-08-08 08:00:00
718	181743	181743	2019-08-08 10:20:00	25.125	-79.65	Light - Dawn	NA	NA	80	869	NA	87.4979			2019-08-08 10:20:00
719	181743	181743	2019-08-08 12:00:00	25.1	-79.65	None	NA	NA	NA	NA	NA	NA			2019-08-08 12:00:00
720	181743	181743	2019-08-08 23:43:45	24.975	-79.65	Light - Dusk	NA	NA	208	867	NA	0.1			2019-08-08 23:43:45
721	181743	181743	2019-08-09	24.975	-79.65	None	NA	NA	NA	NA	NA	NA	2019-08-09 10:49:00	2019-08-09 23:58:00	2019-08-09
722	181743	181743	2019-08-09 12:00:00	24.8	-79.675	None	NA	NA	NA	NA	NA	NA			2019-08-09 12:00:00
723	181743	181743	2019-08-10	24.6	-79.675	None	NA	NA	NA	NA	NA	NA	2019-08-10 10:50:00	2019-08-10 23:56:00	2019-08-10
724	181743	181743	2019-08-10 10:00:00	24.425	-79.7	SST	30.5	30.3475	0	817	NA	86.2216			2019-08-10 10:00:00
725	181743	181743	2019-08-10 10:26:15	24.425	-79.7	Light - Dawn	NA	NA	176	817	NA	0.1			2019-08-10 10:26:15
726	181743	181743	2019-08-10 12:00:00	24.425	-79.7	None	NA	NA	NA	NA	NA	NA			2019-08-10 12:00:00
727	181743	181743	2019-08-11	24.325	-79.7	None	NA	NA	NA	NA	NA	NA	2019-08-11 10:51:00	2019-08-11 23:55:00	2019-08-11
728	181743	181743	2019-08-11 00:05:00	24.325	-79.7	Light - Dusk	NA	NA	16	817	NA	95.8793			2019-08-11 00:05:00
729	181743	181743	2019-08-11 12:00:00	24.175	-79.725	None	NA	NA	NA	NA	NA	NA			2019-08-11 12:00:00
730	181743	181743	2019-08-12	24.1	-79.7	None	NA	NA	NA	NA	NA	NA	2019-08-12 10:52:00	2019-08-12 23:54:00	2019-08-12
731	181743	181743	2019-08-12 02:00:00	24.1	-79.7	SST	30.5	30.4458	0	668	NA	84.7915			2019-08-12 02:00:00
732	181743	181743	2019-08-12 12:00:00	23.8	-79.65	None	NA	NA	NA	NA	NA	NA			2019-08-12 12:00:00
733	181743	181743	2019-08-13	23.675	-79.575	None	NA	NA	NA	NA	NA	NA	2019-08-13 10:53:00	2019-08-13 23:52:00	2019-08-13
734	181743	181743	2019-08-13 00:23:45	23.675	-79.575	Light - Dusk	NA	NA	368	572	NA	0.1			2019-08-13 00:23:45
735	181743	181743	2019-08-13 10:32:30	23.45	-79.75	Light - Dawn	NA	NA	16	708	NA	46.0116			2019-08-13 10:32:30
736	181743	181743	2019-08-13 12:00:00	23.45	-79.775	None	NA	NA	NA	NA	NA	NA			2019-08-13 12:00:00
737	181743	181743	2019-08-14	23.4	-79.825	None	NA	NA	NA	NA	NA	NA	2019-08-14 10:54:00	2019-08-14 23:52:00	2019-08-14
738	181743	181743	2019-08-14 10:00:00	23.275	-79.825	SST	30.2	30.2892	0	708	NA	81.6038			2019-08-14 10:00:00
739	181743	181743	2019-08-14 10:46:15	23.275	-79.825	Light - Dawn	NA	NA	272	708	NA	3.85808			2019-08-14 10:46:15
740	181743	181743	2019-08-14 12:00:00	23.275	-79.825	None	NA	NA	NA	NA	NA	NA			2019-08-14 12:00:00
741	181743	181743	2019-08-14 22:37:30	23.325	-79.6	Light - Dusk	NA	NA	16	632	NA	17.2999			2019-08-14 22:37:30
742	181743	181743	2019-08-15	23.325	-79.6	None	NA	NA	NA	NA	NA	NA	2019-08-15 10:54:00	2019-08-15 23:51:00	2019-08-15
743	181743	181743	2019-08-15 12:00:00	23.275	-79.425	None	NA	NA	NA	NA	NA	NA			2019-08-15 12:00:00
744	181743	181743	2019-08-16	23.275	-79.275	None	NA	NA	NA	NA	NA	NA	2019-08-16 10:53:00	2019-08-16 23:48:00	2019-08-16
745	181743	181743	2019-08-16 05:00:00	23.275	-79.2	SST	30.5	30.1396	0	542	NA	65.6906			2019-08-16 05:00:00
746	181743	181743	2019-08-16 10:26:15	23.25	-79.15	Light - Dawn	NA	NA	112	542	NA	0.119956			2019-08-16 10:26:15
747	181743	181743	2019-08-16 12:00:00	23.25	-79.15	None	NA	NA	NA	NA	NA	NA			2019-08-16 12:00:00
748	181743	181743	2019-08-16 23:21:15	23.2	-79.05	Light - Dusk	NA	NA	144	532	NA	0.1			2019-08-16 23:21:15
749	181743	181743	2019-08-17	23.2	-79.05	None	NA	NA	NA	NA	NA	NA	2019-08-17 10:53:00	2019-08-17 23:47:00	2019-08-17
750	181743	181743	2019-08-17 12:00:00	23.125	-78.975	None	NA	NA	NA	NA	NA	NA			2019-08-17 12:00:00
751	181743	181743	2019-08-18	23.075	-78.85	None	NA	NA	NA	NA	NA	NA	2019-08-18 10:52:00	2019-08-18 23:45:00	2019-08-18
752	181743	181743	2019-08-18 08:00:00	23.05	-78.725	SST	30.3	30.0533	0	461	NA	56.5613			2019-08-18 08:00:00
753	181743	181743	2019-08-18 10:30:00	23.05	-78.725	Light - Dawn	NA	NA	16	461	NA	86.9786			2019-08-18 10:30:00
754	181743	181743	2019-08-18 12:00:00	23.05	-78.725	None	NA	NA	NA	NA	NA	NA			2019-08-18 12:00:00
755	181743	181743	2019-08-18 23:32:30	22.85	-78.675	Light - Dusk	NA	NA	80	511	NA	38.272			2019-08-18 23:32:30
756	181743	181743	2019-08-19	22.85	-78.675	None	NA	NA	NA	NA	NA	NA	2019-08-19 10:52:00	2019-08-19 23:43:00	2019-08-19
757	181743	181743	2019-08-19 03:00:00	22.85	-78.675	SST	29	29.6712	0	511	NA	30.7718			2019-08-19 03:00:00
758	181743	181743	2019-08-19 12:00:00	22.85	-78.65	None	NA	NA	NA	NA	NA	NA			2019-08-19 12:00:00
759	181743	181743	2019-08-19 23:20:00	22.85	-78.6	Light - Dusk	NA	NA	208	511	NA	0.100247			2019-08-19 23:20:00
760	181743	181743	2019-08-20	22.85	-78.6	None	NA	NA	NA	NA	NA	NA	2019-08-20 10:52:00	2019-08-20 23:42:00	2019-08-20
761	181743	181743	2019-08-20 10:32:30	22.825	-78.55	Light - Dawn	NA	NA	208	511	NA	8.52306			2019-08-20 10:32:30
762	181743	181743	2019-08-20 12:00:00	22.825	-78.55	None	NA	NA	NA	NA	NA	NA			2019-08-20 12:00:00
763	181743	181743	2019-08-21	22.8	-78.6	None	NA	NA	NA	NA	NA	NA	2019-08-21 10:53:00	2019-08-21 23:41:00	2019-08-21
764	181743	181743	2019-08-21 06:00:00	22.75	-78.6	SST	29	29.57	0	511	NA	41.9512			2019-08-21 06:00:00
765	181743	181743	2019-08-21 10:22:30	22.775	-78.6	Light - Dawn	NA	NA	208	511	NA	0.1			2019-08-21 10:22:30
766	181743	181743	2019-08-21 12:00:00	22.775	-78.6	None	NA	NA	NA	NA	NA	NA			2019-08-21 12:00:00
767	181743	181743	2019-08-21 23:36:15	22.825	-78.625	Light - Dusk	NA	NA	240	511	NA	0.1			2019-08-21 23:36:15
768	181743	181743	2019-08-22	22.825	-78.625	None	NA	NA	NA	NA	NA	NA	2019-08-22 10:53:00	2019-08-22 23:40:00	2019-08-22
769	181743	181743	2019-08-22 12:00:00	22.85	-78.675	None	NA	NA	NA	NA	NA	NA			2019-08-22 12:00:00
770	181743	181743	2019-08-23	22.825	-78.675	None	NA	NA	NA	NA	NA	NA	2019-08-23 10:54:00	2019-08-23 23:40:00	2019-08-23
771	181743	181743	2019-08-23 07:00:00	22.825	-78.675	SST	29.9	29.6867	0	511	NA	85.6404			2019-08-23 07:00:00
772	181743	181743	2019-08-23 10:30:00	22.825	-78.675	Light - Dawn	NA	NA	16	511	NA	53.5643			2019-08-23 10:30:00
773	181743	181743	2019-08-23 12:00:00	22.825	-78.675	None	NA	NA	NA	NA	NA	NA			2019-08-23 12:00:00
774	181743	181743	2019-08-23 23:07:30	22.85	-78.625	Light - Dusk	NA	NA	16	511	NA	63.5737			2019-08-23 23:07:30
775	181743	181743	2019-08-24	22.85	-78.625	None	NA	NA	NA	NA	NA	NA	2019-08-24 10:54:00	2019-08-24 23:39:00	2019-08-24
776	181743	181743	2019-08-24 12:00:00	22.875	-78.65	None	NA	NA	NA	NA	NA	NA			2019-08-24 12:00:00
777	181743	181743	2019-08-25	22.875	-78.65	None	NA	NA	NA	NA	NA	NA	2019-08-25 10:54:00	2019-08-25 23:38:00	2019-08-25
778	181743	181743	2019-08-25 10:40:00	22.925	-78.65	Light - Dawn	NA	NA	144	511	NA	75.6824			2019-08-25 10:40:00
779	181743	181743	2019-08-25 12:00:00	22.925	-78.65	None	NA	NA	NA	NA	NA	NA			2019-08-25 12:00:00
780	181743	181743	2019-08-25 23:17:30	22.95	-78.7	Light - Dusk	NA	NA	144	511	NA	88.2173			2019-08-25 23:17:30
781	181743	181743	2019-08-26	22.95	-78.7	None	NA	NA	NA	NA	NA	NA	2019-08-26 10:55:00	2019-08-26 23:37:00	2019-08-26
782	181743	181743	2019-08-26 12:00:00	22.975	-78.8	None	NA	NA	NA	NA	NA	NA			2019-08-26 12:00:00
783	181743	181743	2019-08-27	23.05	-78.875	None	NA	NA	NA	NA	NA	NA	2019-08-27 10:56:00	2019-08-27 23:37:00	2019-08-27
784	181743	181743	2019-08-27 04:00:00	23.075	-78.9	SST	30.4	29.7833	0	532	NA	50.0529			2019-08-27 04:00:00
785	181743	181743	2019-08-27 10:16:15	23.05	-78.875	Light - Dawn	NA	NA	112	532	NA	79.3105			2019-08-27 10:16:15
786	181743	181743	2019-08-27 12:00:00	23.05	-78.875	None	NA	NA	NA	NA	NA	NA			2019-08-27 12:00:00
787	181743	181743	2019-08-27 23:37:30	23.075	-78.925	Light - Dusk	NA	NA	144	532	NA	23.3347			2019-08-27 23:37:30
788	181743	181743	2019-08-28	23.075	-78.925	None	NA	NA	NA	NA	NA	NA	2019-08-28 10:56:00	2019-08-28 23:36:00	2019-08-28
789	181743	181743	2019-08-28 12:00:00	23.05	-78.925	None	NA	NA	NA	NA	NA	NA			2019-08-28 12:00:00
790	181743	181743	2019-08-29	23.075	-78.925	None	NA	NA	NA	NA	NA	NA	2019-08-29 10:56:00	2019-08-29 23:36:00	2019-08-29
791	181743	181743	2019-08-29 10:00:00	23.125	-78.875	SST	30.4	29.705	0	532	NA	36.2412			2019-08-29 10:00:00
792	181743	181743	2019-08-29 10:43:45	23.125	-78.875	Light - Dawn	NA	NA	240	532	NA	94.0108			2019-08-29 10:43:45
793	181743	181743	2019-08-29 12:00:00	23.125	-78.875	None	NA	NA	NA	NA	NA	NA			2019-08-29 12:00:00
794	181743	181743	2019-08-29 23:16:15	23.1	-78.875	Light - Dusk	NA	NA	208	532	NA	0.1			2019-08-29 23:16:15
795	181743	181743	2019-08-30	23.1	-78.875	None	NA	NA	NA	NA	NA	NA	2019-08-30 10:57:00	2019-08-30 23:34:00	2019-08-30
796	181743	181743	2019-08-30 12:00:00	23.1	-78.9	None	NA	NA	NA	NA	NA	NA			2019-08-30 12:00:00
797	181743	181743	2019-08-31	23.15	-78.875	None	NA	NA	NA	NA	NA	NA	2019-08-31 10:57:00	2019-08-31 23:34:00	2019-08-31
798	181743	181743	2019-08-31 07:00:00	23.225	-78.875	SST	30	29.0721	0	532	NA	26.3294			2019-08-31 07:00:00
799	181743	181743	2019-08-31 10:21:15	23.25	-78.875	Light - Dawn	NA	NA	208	531	NA	25.2225			2019-08-31 10:21:15
800	181743	181743	2019-08-31 12:00:00	23.225	-78.875	None	NA	NA	NA	NA	NA	NA			2019-08-31 12:00:00
801	181743	181743	2019-08-31 23:33:45	23.125	-78.85	Light - Dusk	NA	NA	16	532	NA	71.9328			2019-08-31 23:33:45
802	181743	181743	2019-09-01	23.125	-78.85	None	NA	NA	NA	NA	NA	NA	2019-09-01 10:57:00	2019-09-01 23:32:00	2019-09-01
803	181743	181743	2019-09-01 12:00:00	23.125	-78.925	None	NA	NA	NA	NA	NA	NA			2019-09-01 12:00:00
804	181743	181743	2019-09-02	23.125	-78.975	None	NA	NA	NA	NA	NA	NA	2019-09-02 10:58:00	2019-09-02 23:32:00	2019-09-02
805	181743	181743	2019-09-02 10:00:00	23.175	-79.075	SST	29.5	29.2242	0	532	NA	66.0152			2019-09-02 10:00:00
806	181743	181743	2019-09-02 10:45:00	23.175	-79.075	Light - Dawn	NA	NA	16	532	NA	20.5413			2019-09-02 10:45:00
807	181743	181743	2019-09-02 12:00:00	23.175	-79.075	None	NA	NA	NA	NA	NA	NA			2019-09-02 12:00:00
808	181743	181743	2019-09-02 23:18:45	23.1	-78.975	Light - Dusk	NA	NA	368	532	NA	0.1			2019-09-02 23:18:45
809	181743	181743	2019-09-03	23.1	-78.975	None	NA	NA	NA	NA	NA	NA	2019-09-03 10:58:00	2019-09-03 23:31:00	2019-09-03
810	181743	181743	2019-09-03 12:00:00	23.075	-79.025	None	NA	NA	NA	NA	NA	NA			2019-09-03 12:00:00
811	181743	181743	2019-09-04	23.05	-79.025	None	NA	NA	NA	NA	NA	NA	2019-09-04 10:59:00	2019-09-04 23:30:00	2019-09-04
812	181743	181743	2019-09-04 07:00:00	23.025	-79.05	SST	30	29.1596	0	532	NA	28.561			2019-09-04 07:00:00
813	181743	181743	2019-09-04 10:38:45	22.975	-78.975	Light - Dawn	NA	NA	240	517	NA	3.93241			2019-09-04 10:38:45
814	181743	181743	2019-09-04 12:00:00	22.975	-78.975	None	NA	NA	NA	NA	NA	NA			2019-09-04 12:00:00
815	181743	181743	2019-09-04 23:13:45	22.875	-78.6	Light - Dusk	NA	NA	16	511	NA	42.4474			2019-09-04 23:13:45
816	181743	181743	2019-09-05	22.875	-78.6	None	NA	NA	NA	NA	NA	NA	2019-09-05 10:57:00	2019-09-05 23:27:00	2019-09-05
817	181743	181743	2019-09-05 12:00:00	22.825	-78.5	None	NA	NA	NA	NA	NA	NA			2019-09-05 12:00:00
818	181743	181743	2019-09-06	22.775	-78.375	None	NA	NA	NA	NA	NA	NA	2019-09-06 10:57:00	2019-09-06 23:26:00	2019-09-06
819	181743	181743	2019-09-06 10:36:15	22.75	-78.225	Light - Dawn	NA	NA	16	453	NA	95.3164			2019-09-06 10:36:15
820	181743	181743	2019-09-06 11:00:00	22.75	-78.225	SST	30	29.6629	0	453	NA	64.4171			2019-09-06 11:00:00
821	181743	181743	2019-09-06 12:00:00	22.75	-78.225	None	NA	NA	NA	NA	NA	NA			2019-09-06 12:00:00
822	181743	181743	2019-09-06 22:58:45	22.625	-78.1	Light - Dusk	NA	NA	208	558	NA	69.3168			2019-09-06 22:58:45
823	181743	181743	2019-09-07	22.625	-78.1	None	NA	NA	NA	NA	NA	NA	2019-09-07 10:56:00	2019-09-07 23:23:00	2019-09-07
824	181743	181743	2019-09-07 12:00:00	22.575	-78	None	NA	NA	NA	NA	NA	NA			2019-09-07 12:00:00
825	181743	181743	2019-09-08	22.55	-77.875	None	NA	NA	NA	NA	NA	NA	2019-09-08 10:56:00	2019-09-08 23:21:00	2019-09-08
826	181743	181743	2019-09-08 07:00:00	22.55	-77.8	SST	30.1	29.7075	0	641	NA	65.4978			2019-09-08 07:00:00
827	181743	181743	2019-09-08 10:45:00	22.525	-77.8	Light - Dawn	NA	NA	208	641	NA	90.8848			2019-09-08 10:45:00
828	181743	181743	2019-09-08 12:00:00	22.525	-77.8	None	NA	NA	NA	NA	NA	NA			2019-09-08 12:00:00
829	181743	181743	2019-09-08 22:57:30	22.425	-77.725	Light - Dusk	NA	NA	16	1245	NA	62.3551			2019-09-08 22:57:30
830	181743	181743	2019-09-09	22.425	-77.725	None	NA	NA	NA	NA	NA	NA	2019-09-09 10:55:00	2019-09-09 23:20:00	2019-09-09
831	181743	181743	2019-09-09 12:00:00	22.35	-77.725	None	NA	NA	NA	NA	NA	NA			2019-09-09 12:00:00
832	181743	181743	2019-09-10	22.25	-77.725	None	NA	NA	NA	NA	NA	NA	2019-09-10 10:56:00	2019-09-10 23:19:00	2019-09-10
833	181743	181743	2019-09-10 07:00:00	22.175	-77.8	SST	29.7	29.714	0	43	NA	52.9476			2019-09-10 07:00:00
834	181743	181743	2019-09-10 10:37:30	22.175	-77.75	Light - Dawn	NA	NA	16	43	NA	23.6859			2019-09-10 10:37:30
835	181743	181743	2019-09-10 12:00:00	22.175	-77.75	None	NA	NA	NA	NA	NA	NA			2019-09-10 12:00:00
836	181743	181743	2019-09-10 22:51:15	22.175	-77.55	Light - Dusk	NA	NA	208	1293	NA	34.5224			2019-09-10 22:51:15
837	181743	181743	2019-09-11	22.175	-77.55	None	NA	NA	NA	NA	NA	NA	2019-09-11 10:55:00	2019-09-11 23:17:00	2019-09-11
838	181743	181743	2019-09-11 12:00:00	22.175	-77.55	None	NA	NA	NA	NA	NA	NA			2019-09-11 12:00:00
839	181743	181743	2019-09-12	22.125	-77.575	None	NA	NA	NA	NA	NA	NA	2019-09-12 10:56:00	2019-09-12 23:16:00	2019-09-12
840	181743	181743	2019-09-12 10:36:15	21.925	-77.6	Light - Dawn	NA	NA	16	773	NA	66.7562			2019-09-12 10:36:15
841	181743	181743	2019-09-12 12:00:00	21.925	-77.6	SST	29.6	29.9686	0	773	NA	31.0123			2019-09-12 12:00:00
842	181743	181743	2019-09-12 22:40:00	21.975	-77.325	Light - Dusk	NA	NA	16	1957	NA	93.1822			2019-09-12 22:40:00
843	181743	181743	2019-09-13	21.975	-77.325	None	NA	NA	NA	NA	NA	NA	2019-09-13 10:55:00	2019-09-13 23:14:00	2019-09-13
844	181743	181743	2019-09-13 12:00:00	21.875	-77.05	None	NA	NA	NA	NA	NA	NA			2019-09-13 12:00:00
845	181743	181743	2019-09-14	21.575	-76.875	None	NA	NA	NA	NA	NA	NA	2019-09-14 10:54:00	2019-09-14 23:11:00	2019-09-14
846	181743	181743	2019-09-14 08:00:00	21.35	-76.85	SST	29.7	29.6781	0	1134	NA	31.1727			2019-09-14 08:00:00
847	181743	181743	2019-09-14 10:28:45	21.35	-76.85	Light - Dawn	NA	NA	16	1134	NA	65.0264			2019-09-14 10:28:45
848	181743	181743	2019-09-14 12:00:00	21.35	-76.85	None	NA	NA	NA	NA	NA	NA			2019-09-14 12:00:00
849	181743	181743	2019-09-14 22:31:15	21.6	-76.475	Light - Dusk	NA	NA	16	2646	NA	54.5682			2019-09-14 22:31:15
850	181743	181743	2019-09-15	21.6	-76.45	None	NA	NA	NA	NA	NA	NA	2019-09-15 10:52:00	2019-09-15 23:09:00	2019-09-15
851	181743	181743	2019-09-15 12:00:00	21.8	-76.3	None	NA	NA	NA	NA	NA	NA			2019-09-15 12:00:00
852	181743	181743	2019-09-16	21.925	-76.175	None	NA	NA	NA	NA	NA	NA	2019-09-16 10:51:00	2019-09-16 23:07:00	2019-09-16
853	181743	181743	2019-09-16 10:11:15	22.025	-76.1	Light - Dawn	NA	NA	16	1624	NA	93.0229			2019-09-16 10:11:15
854	181743	181743	2019-09-16 11:00:00	22.025	-76.1	SST	29.9	29.3337	0	1624	NA	41.8704			2019-09-16 11:00:00
855	181743	181743	2019-09-16 12:00:00	22.025	-76.1	None	NA	NA	NA	NA	NA	NA			2019-09-16 12:00:00
856	181743	181743	2019-09-16 22:50:00	22.05	-76.05	Light - Dusk	NA	NA	16	1624	NA	55.6041			2019-09-16 22:50:00
857	181743	181743	2019-09-17	22.05	-76.05	None	NA	NA	NA	NA	NA	NA	2019-09-17 10:51:00	2019-09-17 23:05:00	2019-09-17
858	181743	181743	2019-09-17 12:00:00	22.1	-76	None	NA	NA	NA	NA	NA	NA			2019-09-17 12:00:00
859	181743	181743	2019-09-18	22.15	-76	None	NA	NA	NA	NA	NA	NA	2019-09-18 10:51:00	2019-09-18 23:04:00	2019-09-18
860	181743	181743	2019-09-18 10:20:00	22.3	-76.025	Light - Dawn	NA	NA	16	526	NA	71.7942			2019-09-18 10:20:00
861	181743	181743	2019-09-18 11:00:00	22.3	-76.025	SST	30.4	29.4562	0	526	NA	15.7408			2019-09-18 11:00:00
862	181743	181743	2019-09-18 12:00:00	22.3	-76.025	None	NA	NA	NA	NA	NA	NA			2019-09-18 12:00:00
863	181743	181743	2019-09-18 22:51:15	22.425	-75.875	Light - Dusk	NA	NA	16	774	NA	79.2451			2019-09-18 22:51:15
864	181743	181743	2019-09-19	22.425	-75.875	None	NA	NA	NA	NA	NA	NA	2019-09-19 10:51:00	2019-09-19 23:03:00	2019-09-19
865	181743	181743	2019-09-19 12:00:00	22.525	-75.825	None	NA	NA	NA	NA	NA	NA			2019-09-19 12:00:00
866	181743	181743	2019-09-20	22.65	-75.8	None	NA	NA	NA	NA	NA	NA	2019-09-20 10:51:00	2019-09-20 23:01:00	2019-09-20
867	181743	181743	2019-09-20 10:17:30	22.825	-75.775	Light - Dawn	NA	NA	16	1583	NA	39.6634			2019-09-20 10:17:30
868	181743	181743	2019-09-20 12:00:00	22.825	-75.775	SST	29.1	29.285	0	1583	NA	67.8684			2019-09-20 12:00:00
869	181743	181743	2019-09-20 22:48:45	23.2	-75.6	Light - Dusk	NA	NA	16	1813	NA	87.181			2019-09-20 22:48:45
870	181743	181743	2019-09-21	23.2	-75.6	None	NA	NA	NA	NA	NA	NA	2019-09-21 10:50:00	2019-09-21 22:59:00	2019-09-21
871	181743	181743	2019-09-21 12:00:00	23.5	-75.675	None	NA	NA	NA	NA	NA	NA			2019-09-21 12:00:00
872	181743	181743	2019-09-22	23.8	-75.825	None	NA	NA	NA	NA	NA	NA	2019-09-22 10:51:00	2019-09-22 22:59:00	2019-09-22
873	181743	181743	2019-09-22 07:00:00	23.9	-75.875	SST	26.5	26.9392	0	1928	NA	28.5054			2019-09-22 07:00:00
874	181743	181743	2019-09-22 10:12:30	23.9	-75.875	Light - Dawn	NA	NA	16	1928	NA	71.5043			2019-09-22 10:12:30
875	181743	181743	2019-09-22 12:00:00	23.9	-75.875	None	NA	NA	NA	NA	NA	NA			2019-09-22 12:00:00
876	181743	181743	2019-09-22 22:41:15	23.9	-75.875	Light - Dusk	NA	NA	16	1928	NA	79.9551			2019-09-22 22:41:15
877	181743	181743	2019-09-23	23.9	-75.875	None	NA	NA	NA	NA	NA	NA	2019-09-23 10:52:00	2019-09-23 22:59:00	2019-09-23
878	181743	181743	2019-09-23 12:00:00	23.925	-75.9	None	NA	NA	NA	NA	NA	NA			2019-09-23 12:00:00
879	181743	181743	2019-09-24	23.9	-75.95	None	NA	NA	NA	NA	NA	NA	2019-09-24 10:53:00	2019-09-24 22:58:00	2019-09-24
880	181743	181743	2019-09-24 06:00:00	23.9	-75.975	SST	28	27.67	0	1928	NA	69.1835			2019-09-24 06:00:00
881	181743	181743	2019-09-24 10:06:15	23.9	-75.975	Light - Dawn	NA	NA	16	1928	NA	89.7334			2019-09-24 10:06:15
882	181743	181743	2019-09-24 12:00:00	23.925	-76	None	NA	NA	NA	NA	NA	NA			2019-09-24 12:00:00
883	181743	181743	2019-09-24 22:48:45	24	-76.025	Light - Dusk	NA	NA	16	1666	NA	79.6845			2019-09-24 22:48:45
884	181743	181743	2019-09-25	24	-76.025	None	NA	NA	NA	NA	NA	NA	2019-09-25 10:53:00	2019-09-25 22:57:00	2019-09-25
885	181743	181743	2019-09-25 09:56:15	24.1	-76.1	Light - Dawn	NA	NA	16	1829	NA	54.2952			2019-09-25 09:56:15
886	181743	181743	2019-09-25 11:00:00	24.1	-76.1	SST	27.9	27.8671	0	1829	NA	57.6224			2019-09-25 11:00:00
887	181743	181743	2019-09-25 12:00:00	24.1	-76.075	None	NA	NA	NA	NA	NA	NA			2019-09-25 12:00:00
888	181743	181743	2019-09-25 22:52:30	24.075	-76.075	Light - Dusk	NA	NA	16	1829	NA	97.2544			2019-09-25 22:52:30
889	181743	181743	2019-09-26	24.075	-76.075	None	NA	NA	NA	NA	NA	NA	2019-09-26 10:54:00	2019-09-26 22:56:00	2019-09-26
890	181743	181743	2019-09-26 12:00:00	24.075	-76.05	None	NA	NA	NA	NA	NA	NA			2019-09-26 12:00:00
891	181743	181743	2019-09-27	24.1	-76.025	None	NA	NA	NA	NA	NA	NA	2019-09-27 10:54:00	2019-09-27 22:55:00	2019-09-27
892	181743	181743	2019-09-27 08:00:00	24.1	-76.025	SST	28.6	28.5367	0	1829	NA	72.6647			2019-09-27 08:00:00
893	181743	181743	2019-09-27 10:01:15	24.1	-76.025	Light - Dawn	NA	NA	16	1829	NA	75.6183			2019-09-27 10:01:15
894	181743	181743	2019-09-27 12:00:00	24.1	-76.025	None	NA	NA	NA	NA	NA	NA			2019-09-27 12:00:00
895	181743	181743	2019-09-27 22:43:45	24.075	-75.975	Light - Dusk	NA	NA	16	1919	NA	63.4656			2019-09-27 22:43:45
896	181743	181743	2019-09-28	24.075	-75.975	None	NA	NA	NA	NA	NA	NA	2019-09-28 10:54:00	2019-09-28 22:54:00	2019-09-28
897	181743	181743	2019-09-28 12:00:00	24.075	-76	None	NA	NA	NA	NA	NA	NA			2019-09-28 12:00:00
898	181743	181743	2019-09-29	24.075	-76.05	None	NA	NA	NA	NA	NA	NA	2019-09-29 10:55:00	2019-09-29 22:53:00	2019-09-29
899	181743	181743	2019-09-29 05:00:00	24.025	-76.05	SST	29.1	28.6108	0	1829	NA	48.0268			2019-09-29 05:00:00
900	181743	181743	2019-09-29 10:08:45	24.025	-76.075	Light - Dawn	NA	NA	16	1829	NA	79.5704			2019-09-29 10:08:45
901	181743	181743	2019-09-29 12:00:00	24.025	-76.075	None	NA	NA	NA	NA	NA	NA			2019-09-29 12:00:00
902	181743	181743	2019-09-29 22:36:15	23.975	-76.075	Light - Dusk	NA	NA	16	1666	NA	81.226			2019-09-29 22:36:15
903	181743	181743	2019-09-30	23.975	-76.075	None	NA	NA	NA	NA	NA	NA	2019-09-30 10:55:00	2019-09-30 22:52:00	2019-09-30
904	181743	181743	2019-09-30 10:00:00	23.925	-76.075	SST	27.9	28.4433	0	1666	NA	51.2082			2019-09-30 10:00:00
905	181743	181743	2019-09-30 10:13:45	23.925	-76.075	Light - Dawn	NA	NA	16	1666	NA	60.9078			2019-09-30 10:13:45
906	181743	181743	2019-09-30 12:00:00	23.925	-76.075	None	NA	NA	NA	NA	NA	NA			2019-09-30 12:00:00
907	181743	181743	2019-09-30 22:27:30	23.925	-75.975	Light - Dusk	NA	NA	16	1928	NA	96.8526			2019-09-30 22:27:30
908	181743	181743	2019-10-01	23.925	-75.975	None	NA	NA	NA	NA	NA	NA	2019-10-01 10:55:00	2019-10-01 22:51:00	2019-10-01
909	181743	181743	2019-10-01 12:00:00	23.925	-75.875	None	NA	NA	NA	NA	NA	NA			2019-10-01 12:00:00
910	181743	181743	2019-10-02	23.85	-75.775	None	NA	NA	NA	NA	NA	NA	2019-10-02 10:55:00	2019-10-02 22:49:00	2019-10-02
911	181743	181743	2019-10-02 05:00:00	23.7	-75.85	SST	26.7	28.1158	0	1702	NA	5.24242			2019-10-02 05:00:00
912	181743	181743	2019-10-02 10:13:45	23.8	-75.75	Light - Dawn	NA	NA	16	1928	NA	49.9694			2019-10-02 10:13:45
913	181743	181743	2019-10-02 12:00:00	23.8	-75.725	None	NA	NA	NA	NA	NA	NA			2019-10-02 12:00:00
914	181743	181743	2019-10-02 22:35:00	23.9	-75.625	Light - Dusk	NA	NA	16	2133	NA	24.732			2019-10-02 22:35:00
915	181743	181743	2019-10-03	23.9	-75.625	None	NA	NA	NA	NA	NA	NA	2019-10-03 10:54:00	2019-10-03 22:47:00	2019-10-03
916	181743	181743	2019-10-03 12:00:00	23.925	-75.675	None	NA	NA	NA	NA	NA	NA			2019-10-03 12:00:00
917	181743	181743	2019-10-04	23.925	-75.75	None	NA	NA	NA	NA	NA	NA	2019-10-04 10:55:00	2019-10-04 22:47:00	2019-10-04
918	181743	181743	2019-10-04 04:00:00	23.925	-75.775	SST	28	27.855	0	1928	NA	81.7039			2019-10-04 04:00:00
919	181743	181743	2019-10-04 10:16:15	23.925	-75.825	Light - Dawn	NA	NA	16	1928	NA	57.1734			2019-10-04 10:16:15
920	181743	181743	2019-10-04 12:00:00	23.925	-75.825	None	NA	NA	NA	NA	NA	NA			2019-10-04 12:00:00
921	181743	181743	2019-10-04 22:23:45	23.925	-75.775	Light - Dusk	NA	NA	16	1928	NA	60.2003			2019-10-04 22:23:45
922	181743	181743	2019-10-05	23.925	-75.775	None	NA	NA	NA	NA	NA	NA	2019-10-05 10:56:00	2019-10-05 22:46:00	2019-10-05
923	181743	181743	2019-10-05 12:00:00	23.9	-75.8	None	NA	NA	NA	NA	NA	NA			2019-10-05 12:00:00
924	181743	181743	2019-10-06	23.8	-75.825	None	NA	NA	NA	NA	NA	NA	2019-10-06 10:56:00	2019-10-06 22:45:00	2019-10-06
925	181743	181743	2019-10-06 05:00:00	23.7	-75.8	SST	27.9	27.9096	0	1702	NA	61.8714			2019-10-06 05:00:00
926	181743	181743	2019-10-06 10:26:15	23.775	-75.95	Light - Dawn	NA	NA	16	1928	NA	0.42998			2019-10-06 10:26:15
927	181743	181743	2019-10-06 12:00:00	23.8	-75.95	None	NA	NA	NA	NA	NA	NA			2019-10-06 12:00:00
928	181743	181743	2019-10-06 22:28:45	23.85	-75.85	Light - Dusk	NA	NA	16	1928	NA	72.8497			2019-10-06 22:28:45
929	181743	181743	2019-10-07	23.85	-75.825	None	NA	NA	NA	NA	NA	NA	2019-10-07 10:57:00	2019-10-07 22:44:00	2019-10-07
930	181743	181743	2019-10-07 12:00:00	23.85	-75.775	None	NA	NA	NA	NA	NA	NA			2019-10-07 12:00:00
931	181743	181743	2019-10-08	23.8	-75.725	None	NA	NA	NA	NA	NA	NA	2019-10-08 10:57:00	2019-10-08 22:43:00	2019-10-08
932	181743	181743	2019-10-08 10:22:30	23.7	-75.7	Light - Dawn	NA	NA	16	1763	NA	73.9052			2019-10-08 10:22:30
933	181743	181743	2019-10-08 12:00:00	23.7	-75.7	SST	28.5	28.49	0	1763	NA	87.962			2019-10-08 12:00:00
934	181743	181743	2019-10-08 22:26:15	23.7	-75.675	Light - Dusk	NA	NA	16	1763	NA	65.5423			2019-10-08 22:26:15
935	181743	181743	2019-10-09	23.7	-75.675	None	NA	NA	NA	NA	NA	NA	2019-10-09 10:57:00	2019-10-09 22:42:00	2019-10-09
936	181743	181743	2019-10-09 12:00:00	23.65	-75.725	None	NA	NA	NA	NA	NA	NA			2019-10-09 12:00:00
937	181743	181743	2019-10-10	23.6	-75.85	None	NA	NA	NA	NA	NA	NA	2019-10-10 10:58:00	2019-10-10 22:42:00	2019-10-10
938	181743	181743	2019-10-10 07:00:00	23.6	-75.875	User	NA	NA	NA	NA	NA	46.8621			2019-10-10 07:00:00
939	NA	181744	2019-05-23	25.125	-77.2	User	NA	NA	NA	NA	NA	33.2327	2019-05-23 10:21:00	2019-05-23 23:50:00	2019-05-23
940	NA	181744	2019-05-23 08:00:00	25.125	-77.2	SST	27.3	27.1867	0	2027	NA	82.8014			2019-05-23 08:00:00
941	NA	181744	2019-05-23 09:40:00	25.125	-77.2	Light - Dawn	NA	NA	16	2027	NA	95.5312			2019-05-23 09:40:00
942	NA	181744	2019-05-23 12:00:00	25.125	-77.2	None	NA	NA	NA	NA	NA	NA			2019-05-23 12:00:00
943	NA	181744	2019-05-23 23:18:45	25.175	-77.225	Light - Dusk	NA	NA	272	2027	NA	63.7226			2019-05-23 23:18:45
944	NA	181744	2019-05-24	25.175	-77.225	None	NA	NA	NA	NA	NA	NA	2019-05-24 10:20:00	2019-05-24 23:51:00	2019-05-24
945	NA	181744	2019-05-24 09:00:00	25.2	-77.3	SST	26.9	26.9412	0	2530	NA	85.8094			2019-05-24 09:00:00
946	NA	181744	2019-05-24 09:40:00	25.2	-77.3	Light - Dawn	NA	NA	48	2530	NA	90.5726			2019-05-24 09:40:00
947	NA	181744	2019-05-24 12:00:00	25.2	-77.325	None	NA	NA	NA	NA	NA	NA			2019-05-24 12:00:00
948	NA	181744	2019-05-24 23:38:45	25.2	-77.325	Light - Dusk	NA	NA	144	2530	NA	77.4242			2019-05-24 23:38:45
949	NA	181744	2019-05-25	25.2	-77.325	None	NA	NA	NA	NA	NA	NA	2019-05-25 10:20:00	2019-05-25 23:51:00	2019-05-25
950	NA	181744	2019-05-25 12:00:00	25.2	-77.375	None	NA	NA	NA	NA	NA	NA			2019-05-25 12:00:00
951	NA	181744	2019-05-26	25.2	-77.4	None	NA	NA	NA	NA	NA	NA	2019-05-26 10:20:00	2019-05-26 23:52:00	2019-05-26
952	NA	181744	2019-05-26 08:00:00	25.15	-77.4	SST	27	26.58	0	2530	NA	59.3287			2019-05-26 08:00:00
953	NA	181744	2019-05-26 09:25:00	25.15	-77.4	Light - Dawn	NA	NA	48	2530	NA	83.7261			2019-05-26 09:25:00
954	NA	181744	2019-05-26 12:00:00	25.175	-77.4	None	NA	NA	NA	NA	NA	NA			2019-05-26 12:00:00
955	NA	181744	2019-05-26 23:26:15	25.2	-77.375	Light - Dusk	NA	NA	16	2530	NA	64.7372			2019-05-26 23:26:15
956	NA	181744	2019-05-27	25.2	-77.375	None	NA	NA	NA	NA	NA	NA	2019-05-27 10:20:00	2019-05-27 23:53:00	2019-05-27
957	NA	181744	2019-05-27 12:00:00	25.25	-77.35	None	NA	NA	NA	NA	NA	NA			2019-05-27 12:00:00
958	NA	181744	2019-05-28	25.25	-77.325	None	NA	NA	NA	NA	NA	NA	2019-05-28 10:19:00	2019-05-28 23:53:00	2019-05-28
959	NA	181744	2019-05-28 12:00:00	25.275	-77.3	None	NA	NA	NA	NA	NA	NA			2019-05-28 12:00:00
960	NA	181744	2019-05-29	25.275	-77.275	None	NA	NA	NA	NA	NA	NA	2019-05-29 10:19:00	2019-05-29 23:53:00	2019-05-29
961	NA	181744	2019-05-29 12:00:00	25.3	-77.275	None	NA	NA	NA	NA	NA	NA			2019-05-29 12:00:00
962	NA	181744	2019-05-30	25.325	-77.25	None	NA	NA	NA	NA	NA	NA	2019-05-30 10:18:00	2019-05-30 23:54:00	2019-05-30
963	NA	181744	2019-05-30 12:00:00	25.325	-77.25	None	NA	NA	NA	NA	NA	NA			2019-05-30 12:00:00
964	NA	181744	2019-05-31	25.375	-77.225	None	NA	NA	NA	NA	NA	NA	2019-05-31 10:18:00	2019-05-31 23:54:00	2019-05-31
965	NA	181744	2019-05-31 12:00:00	25.4	-77.225	None	NA	NA	NA	NA	NA	NA			2019-05-31 12:00:00
966	NA	181744	2019-06-01	25.425	-77.2	None	NA	NA	NA	NA	NA	NA	2019-06-01 10:18:00	2019-06-01 23:55:00	2019-06-01
967	NA	181744	2019-06-01 08:00:00	25.45	-77.175	SST	27.1	27.6033	0	3928	NA	38.1891			2019-06-01 08:00:00
968	NA	181744	2019-06-01 09:45:00	25.45	-77.175	Light - Dawn	NA	NA	208	3928	NA	64.852			2019-06-01 09:45:00
969	NA	181744	2019-06-01 12:00:00	25.45	-77.175	None	NA	NA	NA	NA	NA	NA			2019-06-01 12:00:00
970	NA	181744	2019-06-01 23:47:30	25.4	-77.15	Light - Dusk	NA	NA	240	3928	NA	18.9389			2019-06-01 23:47:30
971	NA	181744	2019-06-02	25.4	-77.15	None	NA	NA	NA	NA	NA	NA	2019-06-02 10:17:00	2019-06-02 23:55:00	2019-06-02
972	NA	181744	2019-06-02 12:00:00	25.45	-77.15	None	NA	NA	NA	NA	NA	NA			2019-06-02 12:00:00
973	NA	181744	2019-06-03	25.425	-77.125	None	NA	NA	NA	NA	NA	NA	2019-06-03 10:17:00	2019-06-03 23:55:00	2019-06-03
974	NA	181744	2019-06-03 06:00:00	25.275	-77.05	SST	28.5	27.78	0	3928	NA	47.7989			2019-06-03 06:00:00
975	NA	181744	2019-06-03 09:21:15	25.325	-77.075	Light - Dawn	NA	NA	16	3928	NA	68.3641			2019-06-03 09:21:15
976	NA	181744	2019-06-03 12:00:00	25.375	-77.075	None	NA	NA	NA	NA	NA	NA			2019-06-03 12:00:00
977	NA	181744	2019-06-03 23:02:30	25.5	-77.05	Light - Dusk	NA	NA	16	3928	NA	83.5835			2019-06-03 23:02:30
978	NA	181744	2019-06-04	25.5	-77.05	None	NA	NA	NA	NA	NA	NA	2019-06-04 10:17:00	2019-06-04 23:56:00	2019-06-04
979	NA	181744	2019-06-04 12:00:00	25.6	-76.975	None	NA	NA	NA	NA	NA	NA			2019-06-04 12:00:00
980	NA	181744	2019-06-05	25.65	-76.925	None	NA	NA	NA	NA	NA	NA	2019-06-05 10:16:00	2019-06-05 23:56:00	2019-06-05
981	NA	181744	2019-06-05 12:00:00	25.7	-76.875	None	NA	NA	NA	NA	NA	NA			2019-06-05 12:00:00
982	NA	181744	2019-06-06	25.725	-76.85	None	NA	NA	NA	NA	NA	NA	2019-06-06 10:15:00	2019-06-06 23:56:00	2019-06-06
983	NA	181744	2019-06-06 12:00:00	25.8	-76.8	None	NA	NA	NA	NA	NA	NA			2019-06-06 12:00:00
984	NA	181744	2019-06-07	25.85	-76.775	None	NA	NA	NA	NA	NA	NA	2019-06-07 10:14:00	2019-06-07 23:57:00	2019-06-07
985	NA	181744	2019-06-07 03:00:00	25.85	-76.775	SST	27.8	27.805	0	4673	NA	72.9467			2019-06-07 03:00:00
986	NA	181744	2019-06-07 09:20:00	25.925	-76.725	Light - Dawn	NA	NA	16	4766	NA	96.6816			2019-06-07 09:20:00
987	NA	181744	2019-06-07 12:00:00	25.925	-76.725	None	NA	NA	NA	NA	NA	NA			2019-06-07 12:00:00
988	NA	181744	2019-06-08	26.1	-76.65	None	NA	NA	NA	NA	NA	NA	2019-06-08 10:13:00	2019-06-08 23:57:00	2019-06-08
989	NA	181744	2019-06-08 00:06:15	26.1	-76.65	Light - Dusk	NA	NA	48	4785	NA	80.8649			2019-06-08 00:06:15
990	NA	181744	2019-06-08 12:00:00	26.2	-76.625	None	NA	NA	NA	NA	NA	NA			2019-06-08 12:00:00
991	NA	181744	2019-06-09	26.225	-76.6	None	NA	NA	NA	NA	NA	NA	2019-06-09 10:13:00	2019-06-09 23:58:00	2019-06-09
992	NA	181744	2019-06-09 03:00:00	26.225	-76.6	SST	27.4	28.055	0	4785	NA	41.2367			2019-06-09 03:00:00
993	NA	181744	2019-06-09 09:35:00	26.375	-76.625	Light - Dawn	NA	NA	16	4858	NA	53.1559			2019-06-09 09:35:00
994	NA	181744	2019-06-09 12:00:00	26.4	-76.625	None	NA	NA	NA	NA	NA	NA			2019-06-09 12:00:00
995	NA	181744	2019-06-09 23:47:30	26.5	-76.575	Light - Dusk	NA	NA	400	4858	NA	19.9906			2019-06-09 23:47:30
996	NA	181744	2019-06-10	26.5	-76.575	None	NA	NA	NA	NA	NA	NA	2019-06-10 10:12:00	2019-06-10 23:58:00	2019-06-10
997	NA	181744	2019-06-10 12:00:00	26.8	-76.775	None	NA	NA	NA	NA	NA	NA			2019-06-10 12:00:00
998	NA	181744	2019-06-11	27.075	-76.95	None	NA	NA	NA	NA	NA	NA	2019-06-11 10:12:00	2019-06-12 00:02:00	2019-06-11
999	NA	181744	2019-06-11 09:45:00	27.3	-77.15	Light - Dawn	NA	NA	16	1396	NA	5.79465			2019-06-11 09:45:00
1000	NA	181744	2019-06-11 10:00:00	27.3	-77.15	SST	27.9	28.1642	0	1396	NA	54.4139			2019-06-11 10:00:00
1001	NA	181744	2019-06-11 12:00:00	27.325	-77.15	None	NA	NA	NA	NA	NA	NA			2019-06-11 12:00:00
1002	NA	181744	2019-06-12	27.525	-77.05	None	NA	NA	NA	NA	NA	NA	2019-06-12 10:12:00	2019-06-13 00:03:00	2019-06-12
1003	NA	181744	2019-06-12 00:03:45	27.525	-77.05	Light - Dusk	NA	NA	144	1260	NA	12.7362			2019-06-12 00:03:45
1004	NA	181744	2019-06-12 12:00:00	27.7	-76.925	None	NA	NA	NA	NA	NA	NA			2019-06-12 12:00:00
1005	NA	181744	2019-06-13	27.875	-76.8	None	NA	NA	NA	NA	NA	NA	2019-06-13 10:10:00	2019-06-14 00:04:00	2019-06-13
1006	NA	181744	2019-06-13 09:36:15	27.95	-76.675	Light - Dawn	NA	NA	112	5012	NA	57.034			2019-06-13 09:36:15
1007	NA	181744	2019-06-13 10:00:00	27.95	-76.675	SST	27.9	27.8283	0	5012	NA	80.7131			2019-06-13 10:00:00
1008	NA	181744	2019-06-13 12:00:00	27.975	-76.65	None	NA	NA	NA	NA	NA	NA			2019-06-13 12:00:00
1009	NA	181744	2019-06-13 23:58:45	28.3	-76.5	Light - Dusk	NA	NA	16	5019	NA	95.655			2019-06-13 23:58:45
1010	NA	181744	2019-06-14	28.3	-76.5	None	NA	NA	NA	NA	NA	NA	2019-06-14 10:08:00	2019-06-15 00:04:00	2019-06-14
1011	NA	181744	2019-06-14 12:00:00	28.575	-76.325	None	NA	NA	NA	NA	NA	NA			2019-06-14 12:00:00
1012	NA	181744	2019-06-15	28.825	-76.125	None	NA	NA	NA	NA	NA	NA	2019-06-15 10:05:00	2019-06-16 00:04:00	2019-06-15
1013	NA	181744	2019-06-15 08:00:00	28.95	-75.975	SST	27.6	27.2233	0	5014	NA	68.347			2019-06-15 08:00:00
1014	NA	181744	2019-06-15 09:35:00	28.975	-75.975	Light - Dawn	NA	NA	80	5014	NA	0.690659			2019-06-15 09:35:00
1015	NA	181744	2019-06-15 12:00:00	29.025	-75.95	None	NA	NA	NA	NA	NA	NA			2019-06-15 12:00:00
1016	NA	181744	2019-06-15 23:28:45	29.35	-75.775	Light - Dusk	NA	NA	144	5031	NA	62.6697			2019-06-15 23:28:45
1017	NA	181744	2019-06-16	29.35	-75.775	None	NA	NA	NA	NA	NA	NA	2019-06-16 10:03:00	2019-06-17 00:04:00	2019-06-16
1018	NA	181744	2019-06-16 12:00:00	29.625	-75.6	None	NA	NA	NA	NA	NA	NA			2019-06-16 12:00:00
1019	NA	181744	2019-06-17	29.925	-75.425	None	NA	NA	NA	NA	NA	NA	2019-06-17 10:00:00	2019-06-18 00:04:00	2019-06-17
1020	NA	181744	2019-06-17 05:00:00	30.075	-75.375	SST	26.6	26.8212	0	4559	NA	48.5348			2019-06-17 05:00:00
1021	NA	181744	2019-06-17 09:30:00	30.125	-75.325	Light - Dawn	NA	NA	48	4559	NA	32.7291			2019-06-17 09:30:00
1022	NA	181744	2019-06-17 12:00:00	30.125	-75.325	None	NA	NA	NA	NA	NA	NA			2019-06-17 12:00:00
1023	NA	181744	2019-06-17 23:47:30	30.25	-75.35	Light - Dusk	NA	NA	16	4484	NA	91.2134			2019-06-17 23:47:30
1024	NA	181744	2019-06-18	30.25	-75.35	None	NA	NA	NA	NA	NA	NA	2019-06-18 09:59:00	2019-06-19 00:05:00	2019-06-18
1025	NA	181744	2019-06-18 12:00:00	30.375	-75.375	None	NA	NA	NA	NA	NA	NA			2019-06-18 12:00:00
1026	NA	181744	2019-06-19	30.5	-75.4	None	NA	NA	NA	NA	NA	NA	2019-06-19 09:59:00	2019-06-20 00:06:00	2019-06-19
1027	NA	181744	2019-06-19 09:26:15	30.625	-75.375	Light - Dawn	NA	NA	16	4079	NA	46.695			2019-06-19 09:26:15
1028	NA	181744	2019-06-19 10:00:00	30.625	-75.375	SST	26.5	26.2633	0	4079	NA	85.3915			2019-06-19 10:00:00
1029	NA	181744	2019-06-19 12:00:00	30.625	-75.375	None	NA	NA	NA	NA	NA	NA			2019-06-19 12:00:00
1030	NA	181744	2019-06-19 23:36:15	30.75	-75.35	Light - Dusk	NA	NA	16	3752	NA	57.7532			2019-06-19 23:36:15
1031	NA	181744	2019-06-20	30.75	-75.35	None	NA	NA	NA	NA	NA	NA	2019-06-20 09:58:00	2019-06-21 00:07:00	2019-06-20
1032	NA	181744	2019-06-20 12:00:00	30.875	-75.25	None	NA	NA	NA	NA	NA	NA			2019-06-20 12:00:00
1033	NA	181744	2019-06-21	30.975	-75.15	None	NA	NA	NA	NA	NA	NA	2019-06-21 09:57:00	2019-06-22 00:07:00	2019-06-21
1034	NA	181744	2019-06-21 09:15:00	31.05	-75.1	Light - Dawn	NA	NA	16	3632	NA	84.9818			2019-06-21 09:15:00
1035	NA	181744	2019-06-21 10:00:00	31.05	-75.1	SST	26.8	26.4033	0	3632	NA	62.1577			2019-06-21 10:00:00
1036	NA	181744	2019-06-21 12:00:00	31.075	-75.075	None	NA	NA	NA	NA	NA	NA			2019-06-21 12:00:00
1037	NA	181744	2019-06-21 23:48:45	31.325	-74.8	Light - Dusk	NA	NA	368	3736	NA	70.8754			2019-06-21 23:48:45
1038	NA	181744	2019-06-22	31.325	-74.8	None	NA	NA	NA	NA	NA	NA	2019-06-22 09:55:00	2019-06-23 00:06:00	2019-06-22
1039	NA	181744	2019-06-22 12:00:00	31.5	-74.525	None	NA	NA	NA	NA	NA	NA			2019-06-22 12:00:00
1040	NA	181744	2019-06-23	31.65	-74.25	None	NA	NA	NA	NA	NA	NA	2019-06-23 09:52:00	2019-06-24 00:05:00	2019-06-23
1041	NA	181744	2019-06-23 09:00:00	31.725	-74.05	SST	26.9	26.3962	0	5075	NA	57.0255			2019-06-23 09:00:00
1042	NA	181744	2019-06-23 09:03:45	31.725	-74.05	Light - Dawn	NA	NA	80	5075	NA	6.53256			2019-06-23 09:03:45
1043	NA	181744	2019-06-23 12:00:00	31.725	-74.05	None	NA	NA	NA	NA	NA	NA			2019-06-23 12:00:00
1044	NA	181744	2019-06-24	31.75	-74.075	None	NA	NA	NA	NA	NA	NA	2019-06-24 09:52:00	2019-06-25 00:05:00	2019-06-24
1045	NA	181744	2019-06-24 00:13:45	31.75	-74.075	Light - Dusk	NA	NA	48	5108	NA	24.4276			2019-06-24 00:13:45
1046	NA	181744	2019-06-24 12:00:00	31.8	-74.175	None	NA	NA	NA	NA	NA	NA			2019-06-24 12:00:00
1047	NA	181744	2019-06-25	31.85	-74.275	None	NA	NA	NA	NA	NA	NA	2019-06-25 09:52:00	2019-06-26 00:06:00	2019-06-25
1048	NA	181744	2019-06-25 07:00:00	31.9	-74.275	SST	26.8	26.9033	0	5001	NA	66.1339			2019-06-25 07:00:00
1049	NA	181744	2019-06-25 09:26:15	31.9	-74.325	Light - Dawn	NA	NA	16	5001	NA	96.8962			2019-06-25 09:26:15
1050	NA	181744	2019-06-25 12:00:00	31.9	-74.35	None	NA	NA	NA	NA	NA	NA			2019-06-25 12:00:00
1051	NA	181744	2019-06-26	31.875	-74.5	None	NA	NA	NA	NA	NA	NA	2019-06-26 09:54:00	2019-06-27 00:07:00	2019-06-26
1052	NA	181744	2019-06-26 00:13:45	31.875	-74.5	Light - Dusk	NA	NA	240	5001	NA	41.5648			2019-06-26 00:13:45
1053	NA	181744	2019-06-26 12:00:00	31.85	-74.55	None	NA	NA	NA	NA	NA	NA			2019-06-26 12:00:00
1054	NA	181744	2019-06-27	31.85	-74.6	None	NA	NA	NA	NA	NA	NA	2019-06-27 09:54:00	2019-06-28 00:08:00	2019-06-27
1055	NA	181744	2019-06-27 08:50:00	31.875	-74.625	Light - Dawn	NA	NA	48	4731	NA	49.96			2019-06-27 08:50:00
1056	NA	181744	2019-06-27 09:00:00	31.875	-74.625	SST	27.3	27.2525	0	4731	NA	80.625			2019-06-27 09:00:00
1057	NA	181744	2019-06-27 12:00:00	31.875	-74.625	None	NA	NA	NA	NA	NA	NA			2019-06-27 12:00:00
1058	NA	181744	2019-06-27 23:42:30	31.875	-74.625	Light - Dusk	NA	NA	48	4731	NA	12.3694			2019-06-27 23:42:30
1059	NA	181744	2019-06-28	31.875	-74.625	None	NA	NA	NA	NA	NA	NA	2019-06-28 09:55:00	2019-06-29 00:08:00	2019-06-28
1060	NA	181744	2019-06-28 12:00:00	31.725	-74.425	None	NA	NA	NA	NA	NA	NA			2019-06-28 12:00:00
1061	NA	181744	2019-06-29	31.625	-74.3	None	NA	NA	NA	NA	NA	NA	2019-06-29 09:54:00	2019-06-30 00:06:00	2019-06-29
1062	NA	181744	2019-06-29 02:00:00	31.6	-74.275	SST	27.4	27.28	0	5008	NA	76.4002			2019-06-29 02:00:00
1063	NA	181744	2019-06-29 12:00:00	31.525	-74.025	None	NA	NA	NA	NA	NA	NA			2019-06-29 12:00:00
1064	NA	181744	2019-06-30	31.425	-73.75	None	NA	NA	NA	NA	NA	NA	2019-06-30 09:53:00	2019-07-01 00:03:00	2019-06-30
1065	NA	181744	2019-06-30 00:15:00	31.425	-73.75	Light - Dusk	NA	NA	48	5153	NA	38.9896			2019-06-30 00:15:00
1066	NA	181744	2019-06-30 09:07:30	31.375	-73.625	Light - Dawn	NA	NA	16	5239	NA	12.461			2019-06-30 09:07:30
1067	NA	181744	2019-06-30 12:00:00	31.375	-73.55	None	NA	NA	NA	NA	NA	NA			2019-06-30 12:00:00
1068	NA	181744	2019-07-01	31.375	-73.225	None	NA	NA	NA	NA	NA	NA	2019-07-01 09:51:00	2019-07-02 00:01:00	2019-07-01
1069	NA	181744	2019-07-01 09:00:00	31.375	-73	SST	27.1	27.0025	0	5427	NA	73.6359			2019-07-01 09:00:00
1070	NA	181744	2019-07-01 09:28:45	31.375	-73	Light - Dawn	NA	NA	112	5427	NA	0.1			2019-07-01 09:28:45
1071	NA	181744	2019-07-01 12:00:00	31.375	-72.95	None	NA	NA	NA	NA	NA	NA			2019-07-01 12:00:00
1072	NA	181744	2019-07-01 23:47:30	31.375	-72.7	Light - Dusk	NA	NA	560	5395	NA	1.1531			2019-07-01 23:47:30
1073	NA	181744	2019-07-02	31.375	-72.7	None	NA	NA	NA	NA	NA	NA	2019-07-02 09:50:00	2019-07-02 23:59:00	2019-07-02
1074	NA	181744	2019-07-02 12:00:00	31.475	-72.675	None	NA	NA	NA	NA	NA	NA			2019-07-02 12:00:00
1075	NA	181744	2019-07-03	31.6	-72.625	None	NA	NA	NA	NA	NA	NA	2019-07-03 09:49:00	2019-07-03 23:59:00	2019-07-03
1076	NA	181744	2019-07-03 08:53:45	31.725	-72.6	Light - Dawn	NA	NA	112	5387	NA	0.1			2019-07-03 08:53:45
1077	NA	181744	2019-07-03 11:00:00	31.725	-72.6	SST	27.4	27.2979	0	5387	NA	81.4566			2019-07-03 11:00:00
1078	NA	181744	2019-07-03 12:00:00	31.725	-72.6	None	NA	NA	NA	NA	NA	NA			2019-07-03 12:00:00
1079	NA	181744	2019-07-03 23:36:15	31.85	-72.525	Light - Dusk	NA	NA	432	5375	NA	92.4672			2019-07-03 23:36:15
1080	NA	181744	2019-07-04	31.85	-72.525	None	NA	NA	NA	NA	NA	NA	2019-07-04 09:49:00	2019-07-04 23:59:00	2019-07-04
1081	NA	181744	2019-07-04 12:00:00	31.975	-72.45	None	NA	NA	NA	NA	NA	NA			2019-07-04 12:00:00
1082	NA	181744	2019-07-05	32.125	-72.4	None	NA	NA	NA	NA	NA	NA	2019-07-05 09:48:00	2019-07-05 23:59:00	2019-07-05
1083	NA	181744	2019-07-05 04:00:00	32.15	-72.375	SST	27.3	27.8933	0	5397	NA	35.7047			2019-07-05 04:00:00
1084	NA	181744	2019-07-05 08:45:00	32.2	-72.35	Light - Dawn	NA	NA	48	5397	NA	68.3863			2019-07-05 08:45:00
1085	NA	181744	2019-07-05 12:00:00	32.225	-72.325	None	NA	NA	NA	NA	NA	NA			2019-07-05 12:00:00
1086	NA	181744	2019-07-05 23:47:30	32.375	-72.2	Light - Dusk	NA	NA	16	5390	NA	74.3246			2019-07-05 23:47:30
1087	NA	181744	2019-07-06	32.375	-72.2	None	NA	NA	NA	NA	NA	NA	2019-07-06 09:47:00	2019-07-06 23:59:00	2019-07-06
1088	NA	181744	2019-07-06 12:00:00	32.55	-72.125	None	NA	NA	NA	NA	NA	NA			2019-07-06 12:00:00
1089	NA	181744	2019-07-07	32.7	-72.025	None	NA	NA	NA	NA	NA	NA	2019-07-07 09:46:00	2019-07-07 23:59:00	2019-07-07
1090	NA	181744	2019-07-07 08:00:00	32.85	-71.975	SST	27.8	27.7067	0	5394	NA	97.1259			2019-07-07 08:00:00
1091	NA	181744	2019-07-07 08:55:00	32.85	-71.975	Light - Dawn	NA	NA	16	5394	NA	58.8112			2019-07-07 08:55:00
1092	NA	181744	2019-07-07 12:00:00	32.875	-71.925	None	NA	NA	NA	NA	NA	NA			2019-07-07 12:00:00
1093	NA	181744	2019-07-07 23:43:45	33.1	-71.8	Light - Dusk	NA	NA	16	5381	NA	65.4189			2019-07-07 23:43:45
1094	NA	181744	2019-07-08	33.1	-71.8	None	NA	NA	NA	NA	NA	NA	2019-07-08 09:45:00	2019-07-08 23:59:00	2019-07-08
1095	NA	181744	2019-07-08 12:00:00	33.35	-71.675	None	NA	NA	NA	NA	NA	NA			2019-07-08 12:00:00
1096	NA	181744	2019-07-09	33.575	-71.55	None	NA	NA	NA	NA	NA	NA	2019-07-09 09:43:00	2019-07-09 23:59:00	2019-07-09
1097	NA	181744	2019-07-09 07:00:00	33.7	-71.475	SST	26.9	27.1467	0	5378	NA	53.6164			2019-07-09 07:00:00
1098	NA	181744	2019-07-09 09:02:30	33.725	-71.45	Light - Dawn	NA	NA	16	5378	NA	86.1197			2019-07-09 09:02:30
1099	NA	181744	2019-07-09 12:00:00	33.8	-71.45	None	NA	NA	NA	NA	NA	NA			2019-07-09 12:00:00
1100	NA	181744	2019-07-10	34.1	-71.375	None	NA	NA	NA	NA	NA	NA	2019-07-10 09:42:00	2019-07-10 23:59:00	2019-07-10
1101	NA	181744	2019-07-10 00:07:30	34.1	-71.375	Light - Dusk	NA	NA	16	5270	NA	90.0882			2019-07-10 00:07:30
1102	NA	181744	2019-07-10 12:00:00	34.375	-71.325	None	NA	NA	NA	NA	NA	NA			2019-07-10 12:00:00
1103	NA	181744	2019-07-11	34.675	-71.25	None	NA	NA	NA	NA	NA	NA	2019-07-11 09:40:00	2019-07-12	2019-07-11
1104	NA	181744	2019-07-11 04:00:00	34.75	-71.225	SST	26.8	26.9617	0	4748	NA	61.1297			2019-07-11 04:00:00
1105	NA	181744	2019-07-11 08:48:45	34.85	-71.175	Light - Dawn	NA	NA	16	4748	NA	91.9063			2019-07-11 08:48:45
1106	NA	181744	2019-07-11 12:00:00	34.9	-71.15	None	NA	NA	NA	NA	NA	NA			2019-07-11 12:00:00
1107	NA	181744	2019-07-11 23:42:30	35.125	-71.05	Light - Dusk	NA	NA	80	4545	NA	79.9852			2019-07-11 23:42:30
1108	NA	181744	2019-07-12	35.125	-71.05	None	NA	NA	NA	NA	NA	NA	2019-07-12 09:39:00	2019-07-13	2019-07-12
1109	NA	181744	2019-07-12 12:00:00	35.375	-70.975	None	NA	NA	NA	NA	NA	NA			2019-07-12 12:00:00
1110	NA	181744	2019-07-13	35.65	-70.9	None	NA	NA	NA	NA	NA	NA	2019-07-13 09:37:00	2019-07-14	2019-07-13
1111	NA	181744	2019-07-13 03:00:00	35.7	-70.9	SST	26.8	27.3137	0	4477	NA	41.3151			2019-07-13 03:00:00
1112	NA	181744	2019-07-13 08:56:15	35.775	-70.825	Light - Dawn	NA	NA	16	4464	NA	68.5122			2019-07-13 08:56:15
1113	NA	181744	2019-07-13 12:00:00	35.8	-70.775	None	NA	NA	NA	NA	NA	NA			2019-07-13 12:00:00
1114	NA	181744	2019-07-13 23:37:30	35.925	-70.65	Light - Dusk	NA	NA	112	4468	NA	78.6269			2019-07-13 23:37:30
1115	NA	181744	2019-07-14	35.925	-70.65	None	NA	NA	NA	NA	NA	NA	2019-07-14 09:36:00	2019-07-14 23:59:00	2019-07-14
1116	NA	181744	2019-07-14 12:00:00	36.05	-70.55	None	NA	NA	NA	NA	NA	NA			2019-07-14 12:00:00
1117	NA	181744	2019-07-15	36.125	-70.425	None	NA	NA	NA	NA	NA	NA	2019-07-15 09:36:00	2019-07-15 23:58:00	2019-07-15
1118	NA	181744	2019-07-15 03:00:00	36.15	-70.4	SST	26.4	27.1225	0	4483	NA	18.0072			2019-07-15 03:00:00
1119	NA	181744	2019-07-15 08:45:00	36.225	-70.35	Light - Dawn	NA	NA	80	4483	NA	14.1881			2019-07-15 08:45:00
1120	NA	181744	2019-07-15 12:00:00	36.275	-70.35	None	NA	NA	NA	NA	NA	NA			2019-07-15 12:00:00
1121	NA	181744	2019-07-15 23:45:00	36.425	-70.275	Light - Dusk	NA	NA	48	4484	NA	69.97			2019-07-15 23:45:00
1122	NA	181744	2019-07-16	36.425	-70.275	None	NA	NA	NA	NA	NA	NA	2019-07-16 09:35:00	2019-07-16 23:58:00	2019-07-16
1123	NA	181744	2019-07-16 12:00:00	36.575	-70.25	None	NA	NA	NA	NA	NA	NA			2019-07-16 12:00:00
1124	NA	181744	2019-07-17	36.75	-70.2	None	NA	NA	NA	NA	NA	NA	2019-07-17 09:34:00	2019-07-17 23:58:00	2019-07-17
1125	NA	181744	2019-07-17 08:45:00	36.875	-70.175	Light - Dawn	NA	NA	48	4421	NA	45.7385			2019-07-17 08:45:00
1126	NA	181744	2019-07-17 09:00:00	36.875	-70.175	SST	26	26.9587	0	4421	NA	14.9479			2019-07-17 09:00:00
1127	NA	181744	2019-07-17 12:00:00	36.925	-70.2	None	NA	NA	NA	NA	NA	NA			2019-07-17 12:00:00
1128	NA	181744	2019-07-17 23:13:45	37.25	-70.2	Light - Dusk	NA	NA	48	4248	NA	36.8295			2019-07-17 23:13:45
1129	NA	181744	2019-07-18	37.25	-70.2	None	NA	NA	NA	NA	NA	NA	2019-07-18 09:34:00	2019-07-18 23:59:00	2019-07-18
1130	NA	181744	2019-07-18 12:00:00	37.55	-70.175	None	NA	NA	NA	NA	NA	NA			2019-07-18 12:00:00
1131	NA	181744	2019-07-19	37.85	-70.15	None	NA	NA	NA	NA	NA	NA	2019-07-19 09:33:00	2019-07-20	2019-07-19
1132	NA	181744	2019-07-19 09:00:00	38.075	-70.125	SST	23.8	27.81	0	3866	NA	2.92029			2019-07-19 09:00:00
1133	NA	181744	2019-07-19 09:07:30	38.075	-70.125	Light - Dawn	NA	NA	144	3866	NA	0.1			2019-07-19 09:07:30
1134	NA	181744	2019-07-19 12:00:00	38.125	-70.1	None	NA	NA	NA	NA	NA	NA			2019-07-19 12:00:00
1135	NA	181744	2019-07-19 23:58:45	38.475	-70.075	Light - Dusk	NA	NA	144	3615	NA	0.1			2019-07-19 23:58:45
1136	NA	181744	2019-07-20	38.475	-70.075	None	NA	NA	NA	NA	NA	NA	2019-07-20 09:32:00	2019-07-21	2019-07-20
1137	NA	181744	2019-07-20 12:00:00	38.85	-70	None	NA	NA	NA	NA	NA	NA			2019-07-20 12:00:00
1138	NA	181744	2019-07-21	39.175	-69.925	None	NA	NA	NA	NA	NA	NA	2019-07-21 09:30:00	2019-07-22 00:01:00	2019-07-21
1139	NA	181744	2019-07-21 02:00:00	39.2	-69.9	SST	25.5	25.6175	0	2916	NA	57.7203			2019-07-21 02:00:00
1140	NA	181744	2019-07-21 09:16:15	39.325	-69.925	Light - Dawn	NA	NA	176	2652	NA	0.1			2019-07-21 09:16:15
1141	NA	181744	2019-07-21 11:12:30	39.35	-69.9	Light - Dusk	NA	NA	176	2652	NA	0.1			2019-07-21 11:12:30
1142	NA	181744	2019-07-21 12:00:00	39.35	-69.9	None	NA	NA	NA	NA	NA	NA			2019-07-21 12:00:00
1143	NA	181744	2019-07-22	39.55	-69.9	None	NA	NA	NA	NA	NA	NA	2019-07-22 09:30:00	2019-07-23 00:01:00	2019-07-22
1144	NA	181744	2019-07-22 12:00:00	39.7	-69.95	None	NA	NA	NA	NA	NA	NA			2019-07-22 12:00:00
1145	NA	181744	2019-07-23	39.875	-69.95	None	NA	NA	NA	NA	NA	NA	2019-07-23 09:30:00	2019-07-24 00:01:00	2019-07-23
1146	NA	181744	2019-07-23 01:00:00	39.875	-69.95	SST	24.1	24.5892	0	1881	NA	43.1001			2019-07-23 01:00:00
1147	NA	181744	2019-07-23 08:28:45	39.9	-69.85	Light - Dawn	NA	NA	16	1881	NA	5.87671			2019-07-23 08:28:45
1148	NA	181744	2019-07-23 12:00:00	39.925	-69.775	None	NA	NA	NA	NA	NA	NA			2019-07-23 12:00:00
1149	NA	181744	2019-07-23 22:57:30	40.025	-69.475	Light - Dusk	NA	NA	144	165	NA	0.1			2019-07-23 22:57:30
1150	NA	181744	2019-07-24	40.025	-69.475	None	NA	NA	NA	NA	NA	NA	2019-07-24 09:28:00	2019-07-24 23:59:00	2019-07-24
1151	NA	181744	2019-07-24 12:00:00	40.075	-69.3	None	NA	NA	NA	NA	NA	NA			2019-07-24 12:00:00
1152	NA	181744	2019-07-25	40.125	-69.125	None	NA	NA	NA	NA	NA	NA	2019-07-25 09:28:00	2019-07-25 23:57:00	2019-07-25
1153	NA	181744	2019-07-25 01:00:00	40.125	-69.125	SST	23.3	23.1225	0	1034	NA	60.6713			2019-07-25 01:00:00
1154	NA	181744	2019-07-25 08:52:30	40.1	-69.025	Light - Dawn	NA	NA	112	1034	NA	0.105073			2019-07-25 08:52:30
1155	NA	181744	2019-07-25 12:00:00	40.1	-68.975	None	NA	NA	NA	NA	NA	NA			2019-07-25 12:00:00
1156	NA	181744	2019-07-25 23:52:30	40.075	-68.825	Light - Dusk	NA	NA	80	1523	NA	0.1			2019-07-25 23:52:30
1157	NA	181744	2019-07-26	40.075	-68.825	None	NA	NA	NA	NA	NA	NA	2019-07-26 09:27:00	2019-07-26 23:55:00	2019-07-26
1158	NA	181744	2019-07-26 12:00:00	40.1	-68.675	None	NA	NA	NA	NA	NA	NA			2019-07-26 12:00:00
1159	NA	181744	2019-07-27	40.1	-68.575	None	NA	NA	NA	NA	NA	NA	2019-07-27 09:27:00	2019-07-27 23:53:00	2019-07-27
1160	NA	181744	2019-07-27 04:00:00	40.1	-68.6	SST	25	24.825	0	1888	NA	50.6134			2019-07-27 04:00:00
1161	NA	181744	2019-07-27 08:42:30	40.125	-68.45	Light - Dawn	NA	NA	112	2197	NA	0.1			2019-07-27 08:42:30
1162	NA	181744	2019-07-27 12:00:00	40.125	-68.375	None	NA	NA	NA	NA	NA	NA			2019-07-27 12:00:00
1163	NA	181744	2019-07-27 23:47:30	40.15	-68.225	Light - Dusk	NA	NA	112	2315	NA	0.1			2019-07-27 23:47:30
1164	NA	181744	2019-07-28	40.15	-68.225	None	NA	NA	NA	NA	NA	NA	2019-07-28 09:27:00	2019-07-28 23:51:00	2019-07-28
1165	NA	181744	2019-07-28 12:00:00	40.175	-68.075	None	NA	NA	NA	NA	NA	NA			2019-07-28 12:00:00
1166	NA	181744	2019-07-29	40.3	-67.875	None	NA	NA	NA	NA	NA	NA	2019-07-29 09:26:00	2019-07-29 23:49:00	2019-07-29
1167	NA	181744	2019-07-29 04:00:00	40.325	-67.8	SST	25.6	25.59	0	1312	NA	73.6553			2019-07-29 04:00:00
1168	NA	181744	2019-07-29 08:23:45	40.325	-67.725	Light - Dawn	NA	NA	48	1506	NA	0.1			2019-07-29 08:23:45
1169	NA	181744	2019-07-29 12:00:00	40.35	-67.675	None	NA	NA	NA	NA	NA	NA			2019-07-29 12:00:00
1170	NA	181744	2019-07-29 23:35:00	40.5	-67.45	Light - Dusk	NA	NA	112	2053	NA	0.1			2019-07-29 23:35:00
1171	NA	181744	2019-07-30	40.5	-67.45	None	NA	NA	NA	NA	NA	NA	2019-07-30 09:24:00	2019-07-30 23:47:00	2019-07-30
1172	NA	181744	2019-07-30 12:00:00	40.625	-67.225	None	NA	NA	NA	NA	NA	NA			2019-07-30 12:00:00
1173	NA	181744	2019-07-31	40.8	-67	None	NA	NA	NA	NA	NA	NA	2019-07-31 09:23:00	2019-07-31 23:44:00	2019-07-31
1174	NA	181744	2019-07-31 07:00:00	40.875	-66.875	SST	22.4	22.7758	0	263	NA	42.4673			2019-07-31 07:00:00
1175	NA	181744	2019-07-31 08:08:45	40.875	-66.875	Light - Dawn	NA	NA	112	263	NA	0.1			2019-07-31 08:08:45
1176	NA	181744	2019-07-31 12:00:00	40.875	-66.825	None	NA	NA	NA	NA	NA	NA			2019-07-31 12:00:00
1177	NA	181744	2019-07-31 23:05:00	40.75	-66.6	Light - Dusk	NA	NA	16	1739	NA	5.87746			2019-07-31 23:05:00
1178	NA	181744	2019-08-01	40.75	-66.6	None	NA	NA	NA	NA	NA	NA	2019-08-01 09:22:00	2019-08-01 23:42:00	2019-08-01
1179	NA	181744	2019-08-01 12:00:00	40.8	-66.5	None	NA	NA	NA	NA	NA	NA			2019-08-01 12:00:00
1180	NA	181744	2019-08-02	40.875	-66.3	None	NA	NA	NA	NA	NA	NA	2019-08-02 09:22:00	2019-08-02 23:40:00	2019-08-02
1181	NA	181744	2019-08-02 03:00:00	40.875	-66.3	SST	25.2	24.245	0	2337	NA	37.7844			2019-08-02 03:00:00
1182	NA	181744	2019-08-02 08:33:45	40.85	-66.375	Light - Dawn	NA	NA	112	2337	NA	71.0586			2019-08-02 08:33:45
1183	NA	181744	2019-08-02 12:00:00	40.85	-66.4	None	NA	NA	NA	NA	NA	NA			2019-08-02 12:00:00
1184	NA	181744	2019-08-02 23:35:00	40.825	-66.55	Light - Dusk	NA	NA	112	1739	NA	91.0666			2019-08-02 23:35:00
1185	NA	181744	2019-08-03	40.825	-66.55	None	NA	NA	NA	NA	NA	NA	2019-08-03 09:24:00	2019-08-03 23:39:00	2019-08-03
1186	NA	181744	2019-08-03 12:00:00	40.85	-66.475	None	NA	NA	NA	NA	NA	NA			2019-08-03 12:00:00
1187	NA	181744	2019-08-04	40.875	-66.425	None	NA	NA	NA	NA	NA	NA	2019-08-04 09:24:00	2019-08-04 23:38:00	2019-08-04
1188	NA	181744	2019-08-04 08:00:00	40.875	-66.375	SST	25.5	25.19	0	2337	NA	53.2083			2019-08-04 08:00:00
1189	NA	181744	2019-08-04 08:28:45	40.875	-66.375	Light - Dawn	NA	NA	112	2337	NA	12.1526			2019-08-04 08:28:45
1190	NA	181744	2019-08-04 12:00:00	40.875	-66.4	None	NA	NA	NA	NA	NA	NA			2019-08-04 12:00:00
1191	NA	181744	2019-08-04 23:37:30	40.75	-66.5	Light - Dusk	NA	NA	16	2337	NA	81.9851			2019-08-04 23:37:30
1192	NA	181744	2019-08-05	40.75	-66.5	None	NA	NA	NA	NA	NA	NA	2019-08-05 09:26:00	2019-08-05 23:37:00	2019-08-05
1193	NA	181744	2019-08-05 12:00:00	40.65	-66.6	None	NA	NA	NA	NA	NA	NA			2019-08-05 12:00:00
1194	NA	181744	2019-08-06	40.625	-66.75	None	NA	NA	NA	NA	NA	NA	2019-08-06 09:28:00	2019-08-06 23:36:00	2019-08-06
1195	NA	181744	2019-08-06 01:00:00	40.625	-66.75	SST	27.3	27.3854	0	1902	NA	67.7167			2019-08-06 01:00:00
1196	NA	181744	2019-08-06 08:40:00	40.625	-66.775	Light - Dawn	NA	NA	176	1902	NA	0.227764			2019-08-06 08:40:00
1197	NA	181744	2019-08-06 12:00:00	40.6	-66.85	None	NA	NA	NA	NA	NA	NA			2019-08-06 12:00:00
1198	NA	181744	2019-08-06 23:08:45	40.575	-67.25	Light - Dusk	NA	NA	144	202	NA	0.113612			2019-08-06 23:08:45
1199	NA	181744	2019-08-07	40.575	-67.25	None	NA	NA	NA	NA	NA	NA	2019-08-07 09:31:00	2019-08-07 23:37:00	2019-08-07
1200	NA	181744	2019-08-07 12:00:00	40.575	-67.575	None	NA	NA	NA	NA	NA	NA			2019-08-07 12:00:00
1201	NA	181744	2019-08-08	40.625	-67.85	None	NA	NA	NA	NA	NA	NA	2019-08-08 09:34:00	2019-08-08 23:38:00	2019-08-08
1202	NA	181744	2019-08-08 03:00:00	40.625	-67.9	SST	23.8	24.28	0	121	NA	33.948			2019-08-08 03:00:00
1203	NA	181744	2019-08-08 08:43:45	40.575	-68	Light - Dawn	NA	NA	48	121	NA	0.100016			2019-08-08 08:43:45
1204	NA	181744	2019-08-08 12:00:00	40.525	-68.05	None	NA	NA	NA	NA	NA	NA			2019-08-08 12:00:00
1205	NA	181744	2019-08-08 23:22:30	40.35	-68.325	Light - Dusk	NA	NA	112	375	NA	0.1			2019-08-08 23:22:30
1206	NA	181744	2019-08-09	40.35	-68.325	None	NA	NA	NA	NA	NA	NA	2019-08-09 09:38:00	2019-08-09 23:38:00	2019-08-09
1207	NA	181744	2019-08-09 12:00:00	40.25	-68.45	None	NA	NA	NA	NA	NA	NA			2019-08-09 12:00:00
1208	NA	181744	2019-08-10	40.15	-68.65	None	NA	NA	NA	NA	NA	NA	2019-08-10 09:40:00	2019-08-10 23:38:00	2019-08-10
1209	NA	181744	2019-08-10 03:00:00	40.15	-68.7	SST	26.5	26.405	0	1888	NA	70.637			2019-08-10 03:00:00
1210	NA	181744	2019-08-10 09:20:00	40.1	-68.875	Light - Dawn	NA	NA	80	1523	NA	27.0683			2019-08-10 09:20:00
1211	NA	181744	2019-08-10 12:00:00	40.1	-68.875	None	NA	NA	NA	NA	NA	NA			2019-08-10 12:00:00
1212	NA	181744	2019-08-10 23:18:45	40.1	-68.95	Light - Dusk	NA	NA	80	1523	NA	0.1			2019-08-10 23:18:45
1213	NA	181744	2019-08-11	40.1	-68.95	None	NA	NA	NA	NA	NA	NA	2019-08-11 09:43:00	2019-08-11 23:38:00	2019-08-11
1214	NA	181744	2019-08-11 12:00:00	40.125	-69.05	None	NA	NA	NA	NA	NA	NA			2019-08-11 12:00:00
1215	NA	181744	2019-08-12	40.15	-69.125	None	NA	NA	NA	NA	NA	NA	2019-08-12 09:44:00	2019-08-12 23:37:00	2019-08-12
1216	NA	181744	2019-08-12 06:00:00	40.15	-69.175	SST	25	25.325	0	1034	NA	44.1275			2019-08-12 06:00:00
1217	NA	181744	2019-08-12 08:43:45	40.15	-69.175	Light - Dawn	NA	NA	80	1034	NA	75.6398			2019-08-12 08:43:45
1218	NA	181744	2019-08-12 12:00:00	40.15	-69.15	None	NA	NA	NA	NA	NA	NA			2019-08-12 12:00:00
1219	NA	181744	2019-08-12 23:13:45	40.175	-69.1	Light - Dusk	NA	NA	80	1034	NA	84.0449			2019-08-12 23:13:45
1220	NA	181744	2019-08-13	40.175	-69.1	None	NA	NA	NA	NA	NA	NA	2019-08-13 09:45:00	2019-08-13 23:36:00	2019-08-13
1221	NA	181744	2019-08-13 12:00:00	40.175	-69.1	None	NA	NA	NA	NA	NA	NA			2019-08-13 12:00:00
1222	NA	181744	2019-08-14	40.2	-69.125	None	NA	NA	NA	NA	NA	NA	2019-08-14 09:46:00	2019-08-14 23:35:00	2019-08-14
1223	NA	181744	2019-08-14 12:00:00	40.25	-69.125	None	NA	NA	NA	NA	NA	NA			2019-08-14 12:00:00
1224	NA	181744	2019-08-15	40.275	-69.15	None	NA	NA	NA	NA	NA	NA	2019-08-15 09:47:00	2019-08-15 23:34:00	2019-08-15
1225	NA	181744	2019-08-15 12:00:00	40.325	-69.15	None	NA	NA	NA	NA	NA	NA			2019-08-15 12:00:00
1226	NA	181744	2019-08-16	40.375	-69.15	None	NA	NA	NA	NA	NA	NA	2019-08-16 09:48:00	2019-08-16 23:32:00	2019-08-16
1227	NA	181744	2019-08-16 03:00:00	40.375	-69.15	SST	24.5	24.6262	0	108	NA	50.0231			2019-08-16 03:00:00
1228	NA	181744	2019-08-16 09:08:45	40.35	-69.15	Light - Dawn	NA	NA	80	108	NA	74.3206			2019-08-16 09:08:45
1229	NA	181744	2019-08-16 12:00:00	40.35	-69.15	None	NA	NA	NA	NA	NA	NA			2019-08-16 12:00:00
1230	NA	181744	2019-08-16 23:15:00	40.35	-69.1	Light - Dusk	NA	NA	16	108	NA	74.2076			2019-08-16 23:15:00
1231	NA	181744	2019-08-17	40.35	-69.1	None	NA	NA	NA	NA	NA	NA	2019-08-17 09:49:00	2019-08-17 23:31:00	2019-08-17
1232	NA	181744	2019-08-17 03:00:00	40.35	-69.125	SST	24.8	24.6312	0	108	NA	54.4667			2019-08-17 03:00:00
1233	NA	181744	2019-08-17 09:15:00	40.35	-69.15	Light - Dawn	NA	NA	80	108	NA	0.815795			2019-08-17 09:15:00
1234	NA	181744	2019-08-17 12:00:00	40.325	-69.175	None	NA	NA	NA	NA	NA	NA			2019-08-17 12:00:00
1235	NA	181744	2019-08-17 23:17:30	40.3	-69.3	Light - Dusk	NA	NA	16	89	NA	85.5358			2019-08-17 23:17:30
1236	NA	181744	2019-08-18	40.3	-69.3	None	NA	NA	NA	NA	NA	NA	2019-08-18 09:50:00	2019-08-18 23:30:00	2019-08-18
1237	NA	181744	2019-08-18 12:00:00	40.3	-69.425	None	NA	NA	NA	NA	NA	NA			2019-08-18 12:00:00
1238	NA	181744	2019-08-19	40.325	-69.55	None	NA	NA	NA	NA	NA	NA	2019-08-19 09:52:00	2019-08-19 23:30:00	2019-08-19
1239	NA	181744	2019-08-19 09:20:00	40.35	-69.65	Light - Dawn	NA	NA	80	81	NA	86.5222			2019-08-19 09:20:00
1240	NA	181744	2019-08-19 10:00:00	40.35	-69.65	SST	25	25.0233	0	81	NA	64.6785			2019-08-19 10:00:00
1241	NA	181744	2019-08-19 12:00:00	40.35	-69.65	None	NA	NA	NA	NA	NA	NA			2019-08-19 12:00:00
1242	NA	181744	2019-08-19 23:21:15	40.35	-69.625	Light - Dusk	NA	NA	16	81	NA	86.5308			2019-08-19 23:21:15
1243	NA	181744	2019-08-20	40.35	-69.625	None	NA	NA	NA	NA	NA	NA	2019-08-20 09:54:00	2019-08-20 23:29:00	2019-08-20
1244	NA	181744	2019-08-20 12:00:00	40.35	-69.675	None	NA	NA	NA	NA	NA	NA			2019-08-20 12:00:00
1245	NA	181744	2019-08-21	40.35	-69.725	None	NA	NA	NA	NA	NA	NA	2019-08-21 09:55:00	2019-08-21 23:27:00	2019-08-21
1246	NA	181744	2019-08-21 03:00:00	40.35	-69.725	SST	24.5	24.9237	0	81	NA	42.6515			2019-08-21 03:00:00
1247	NA	181744	2019-08-21 09:03:45	40.3	-69.7	Light - Dawn	NA	NA	80	81	NA	0.1			2019-08-21 09:03:45
1248	NA	181744	2019-08-21 12:00:00	40.3	-69.675	None	NA	NA	NA	NA	NA	NA			2019-08-21 12:00:00
1249	NA	181744	2019-08-21 23:18:45	40.15	-69.6	Light - Dusk	NA	NA	16	208	NA	18.7794			2019-08-21 23:18:45
1250	NA	181744	2019-08-22	40.15	-69.6	None	NA	NA	NA	NA	NA	NA	2019-08-22 09:56:00	2019-08-22 23:25:00	2019-08-22
1251	NA	181744	2019-08-22 12:00:00	40.075	-69.625	None	NA	NA	NA	NA	NA	NA			2019-08-22 12:00:00
1252	NA	181744	2019-08-23	40.025	-69.65	None	NA	NA	NA	NA	NA	NA	2019-08-23 09:57:00	2019-08-23 23:24:00	2019-08-23
1253	NA	181744	2019-08-23 09:36:15	40.025	-69.625	Light - Dawn	NA	NA	208	208	NA	1.04194			2019-08-23 09:36:15
1254	NA	181744	2019-08-23 10:00:00	40.025	-69.625	SST	25.8	25.6942	0	208	NA	44.9514			2019-08-23 10:00:00
1255	NA	181744	2019-08-23 12:00:00	39.975	-69.625	None	NA	NA	NA	NA	NA	NA			2019-08-23 12:00:00
1256	NA	181744	2019-08-23 23:10:00	39.875	-69.375	Light - Dusk	NA	NA	112	2041	NA	26.2629			2019-08-23 23:10:00
1257	NA	181744	2019-08-24	39.875	-69.375	None	NA	NA	NA	NA	NA	NA	2019-08-24 09:57:00	2019-08-24 23:21:00	2019-08-24
1258	NA	181744	2019-08-24 12:00:00	39.8	-69.15	None	NA	NA	NA	NA	NA	NA			2019-08-24 12:00:00
1259	NA	181744	2019-08-25	39.775	-68.975	None	NA	NA	NA	NA	NA	NA	2019-08-25 09:57:00	2019-08-25 23:18:00	2019-08-25
1260	NA	181744	2019-08-25 08:00:00	39.775	-68.875	SST	26.5	26.43	0	2675	NA	68.1387			2019-08-25 08:00:00
1261	NA	181744	2019-08-25 09:30:00	39.775	-68.85	Light - Dawn	NA	NA	80	2675	NA	6.91044			2019-08-25 09:30:00
1262	NA	181744	2019-08-25 12:00:00	39.775	-68.8	None	NA	NA	NA	NA	NA	NA			2019-08-25 12:00:00
1263	NA	181744	2019-08-25 23:11:15	39.675	-68.475	Light - Dusk	NA	NA	80	2955	NA	0.100002			2019-08-25 23:11:15
1264	NA	181744	2019-08-26	39.675	-68.475	None	NA	NA	NA	NA	NA	NA	2019-08-26 09:56:00	2019-08-26 23:14:00	2019-08-26
1265	NA	181744	2019-08-26 12:00:00	39.65	-68.175	None	NA	NA	NA	NA	NA	NA			2019-08-26 12:00:00
1266	NA	181744	2019-08-27	39.625	-67.875	None	NA	NA	NA	NA	NA	NA	2019-08-27 09:54:00	2019-08-27 23:10:00	2019-08-27
1267	NA	181744	2019-08-27 09:06:15	39.725	-67.75	Light - Dawn	NA	NA	144	3199	NA	13.2634			2019-08-27 09:06:15
1268	NA	181744	2019-08-27 10:00:00	39.725	-67.75	SST	26.6	26.6792	0	3199	NA	75.5794			2019-08-27 10:00:00
1269	NA	181744	2019-08-27 12:00:00	39.7	-67.7	None	NA	NA	NA	NA	NA	NA			2019-08-27 12:00:00
1270	NA	181744	2019-08-27 23:03:45	39.6	-67.4	Light - Dusk	NA	NA	112	3746	NA	3.55923			2019-08-27 23:03:45
1271	NA	181744	2019-08-28	39.6	-67.4	None	NA	NA	NA	NA	NA	NA	2019-08-28 09:53:00	2019-08-28 23:07:00	2019-08-28
1272	NA	181744	2019-08-28 12:00:00	39.625	-67.125	None	NA	NA	NA	NA	NA	NA			2019-08-28 12:00:00
1273	NA	181744	2019-08-29	39.625	-66.9	None	NA	NA	NA	NA	NA	NA	2019-08-29 09:52:00	2019-08-29 23:03:00	2019-08-29
1274	NA	181744	2019-08-29 09:00:00	39.625	-66.775	SST	26.4	26.6537	0	4075	NA	51.303			2019-08-29 09:00:00
1275	NA	181744	2019-08-29 09:06:15	39.625	-66.775	Light - Dawn	NA	NA	112	4075	NA	0.1			2019-08-29 09:06:15
1276	NA	181744	2019-08-29 12:00:00	39.65	-66.8	None	NA	NA	NA	NA	NA	NA			2019-08-29 12:00:00
1277	NA	181744	2019-08-29 23:41:15	39.675	-66.8	Light - Dusk	NA	NA	16	4075	NA	0.100002			2019-08-29 23:41:15
1278	NA	181744	2019-08-30	39.675	-66.8	None	NA	NA	NA	NA	NA	NA	2019-08-30 09:53:00	2019-08-30 23:01:00	2019-08-30
1279	NA	181744	2019-08-30 12:00:00	39.725	-66.775	None	NA	NA	NA	NA	NA	NA			2019-08-30 12:00:00
1280	NA	181744	2019-08-31	39.825	-66.775	None	NA	NA	NA	NA	NA	NA	2019-08-31 09:53:00	2019-08-31 23:00:00	2019-08-31
1281	NA	181744	2019-08-31 03:00:00	39.825	-66.775	SST	26.6	26.6125	0	3727	NA	65.325			2019-08-31 03:00:00
1282	NA	181744	2019-08-31 09:17:30	39.825	-66.725	Light - Dawn	NA	NA	112	3902	NA	0.100073			2019-08-31 09:17:30
1283	NA	181744	2019-08-31 12:00:00	39.825	-66.725	None	NA	NA	NA	NA	NA	NA			2019-08-31 12:00:00
1284	NA	181744	2019-08-31 23:01:15	39.825	-66.675	Light - Dusk	NA	NA	48	3902	NA	95.2447			2019-08-31 23:01:15
1285	NA	181744	2019-09-01	39.825	-66.675	None	NA	NA	NA	NA	NA	NA	2019-09-01 09:54:00	2019-09-01 22:58:00	2019-09-01
1286	NA	181744	2019-09-01 12:00:00	39.85	-66.65	None	NA	NA	NA	NA	NA	NA			2019-09-01 12:00:00
1287	NA	181744	2019-09-02	39.85	-66.625	None	NA	NA	NA	NA	NA	NA	2019-09-02 09:55:00	2019-09-02 22:56:00	2019-09-02
1288	NA	181744	2019-09-02 08:58:45	39.85	-66.6	Light - Dawn	NA	NA	144	3902	NA	2.87707			2019-09-02 08:58:45
1289	NA	181744	2019-09-02 09:00:00	39.85	-66.6	SST	26.3	26.3175	0	3902	NA	64.3676			2019-09-02 09:00:00
1290	NA	181744	2019-09-02 12:00:00	39.875	-66.625	None	NA	NA	NA	NA	NA	NA			2019-09-02 12:00:00
1291	NA	181744	2019-09-02 22:38:45	39.925	-66.7	Light - Dusk	NA	NA	112	3902	NA	0.103521			2019-09-02 22:38:45
1292	NA	181744	2019-09-03	39.925	-66.7	None	NA	NA	NA	NA	NA	NA	2019-09-03 09:56:00	2019-09-03 22:55:00	2019-09-03
1293	NA	181744	2019-09-03 12:00:00	40	-66.8	None	NA	NA	NA	NA	NA	NA			2019-09-03 12:00:00
1294	NA	181744	2019-09-04	39.975	-66.875	None	NA	NA	NA	NA	NA	NA	2019-09-04 09:57:00	2019-09-04 22:54:00	2019-09-04
1295	NA	181744	2019-09-04 09:27:30	40.35	-68.55	Light - Dawn	NA	NA	112	164	NA	0.1			2019-09-04 09:27:30
1296	NA	181744	2019-09-04 10:00:00	40.35	-68.55	SST	25.6	25.425	1	164	NA	35.3654			2019-09-04 10:00:00
1297	NA	181744	2019-09-04 12:00:00	40.35	-68.55	None	NA	NA	NA	NA	NA	NA			2019-09-04 12:00:00
1298	NA	181744	2019-09-04 22:48:45	40.25	-67.225	Light - Dusk	NA	NA	80	2143	NA	0.100001			2019-09-04 22:48:45
1299	NA	181744	2019-09-05	40.25	-67.225	None	NA	NA	NA	NA	NA	NA	2019-09-05 09:59:00	2019-09-05 22:54:00	2019-09-05
1300	NA	181744	2019-09-05 12:00:00	40.325	-67.75	None	NA	NA	NA	NA	NA	NA			2019-09-05 12:00:00
1301	NA	181744	2019-09-06	40.375	-68.075	None	NA	NA	NA	NA	NA	NA	2019-09-06 10:04:00	2019-09-06 22:56:00	2019-09-06
1302	NA	181744	2019-09-06 03:00:00	40.375	-68.125	SST	25.4	25.47	0	1307	NA	41.9439			2019-09-06 03:00:00
1303	NA	181744	2019-09-06 09:28:45	40.35	-68.125	Light - Dawn	NA	NA	16	1307	NA	77.1694			2019-09-06 09:28:45
1304	NA	181744	2019-09-06 12:00:00	40.35	-68.125	None	NA	NA	NA	NA	NA	NA			2019-09-06 12:00:00
1305	NA	181744	2019-09-06 22:42:30	40.35	-68.15	Light - Dusk	NA	NA	16	1307	NA	73.7289			2019-09-06 22:42:30
1306	NA	181744	2019-09-07	40.35	-68.15	None	NA	NA	NA	NA	NA	NA	2019-09-07 10:05:00	2019-09-07 22:55:00	2019-09-07
1307	NA	181744	2019-09-07 12:00:00	40.35	-68.175	None	NA	NA	NA	NA	NA	NA			2019-09-07 12:00:00
1308	NA	181744	2019-09-08	40.35	-68.175	None	NA	NA	NA	NA	NA	NA	2019-09-08 10:06:00	2019-09-08 22:53:00	2019-09-08
1309	NA	181744	2019-09-08 09:28:45	40.375	-68.15	Light - Dawn	NA	NA	48	1307	NA	0.1			2019-09-08 09:28:45
1310	NA	181744	2019-09-08 10:00:00	40.375	-68.15	SST	25	25.0842	0	1307	NA	56.5129			2019-09-08 10:00:00
1311	NA	181744	2019-09-08 12:00:00	40.375	-68.15	None	NA	NA	NA	NA	NA	NA			2019-09-08 12:00:00
1312	NA	181744	2019-09-08 22:37:30	40.35	-68.15	Light - Dusk	NA	NA	48	1307	NA	11.7984			2019-09-08 22:37:30
1313	NA	181744	2019-09-09	40.35	-68.15	None	NA	NA	NA	NA	NA	NA	2019-09-09 10:07:00	2019-09-09 22:51:00	2019-09-09
1314	NA	181744	2019-09-09 12:00:00	40.35	-68.275	None	NA	NA	NA	NA	NA	NA			2019-09-09 12:00:00
1315	NA	181744	2019-09-10	40.35	-68.375	None	NA	NA	NA	NA	NA	NA	2019-09-10 10:09:00	2019-09-10 22:51:00	2019-09-10
1316	NA	181744	2019-09-10 07:00:00	40.375	-68.5	SST	24.4	24.9558	0	375	NA	42.4928			2019-09-10 07:00:00
1317	NA	181744	2019-09-10 09:35:00	40.35	-68.45	Light - Dawn	NA	NA	112	375	NA	0.1			2019-09-10 09:35:00
1318	NA	181744	2019-09-10 12:00:00	40.35	-68.4	None	NA	NA	NA	NA	NA	NA			2019-09-10 12:00:00
1319	NA	181744	2019-09-10 22:37:30	40.3	-68.225	Light - Dusk	NA	NA	48	1307	NA	54.154			2019-09-10 22:37:30
1320	NA	181744	2019-09-11	40.3	-68.225	None	NA	NA	NA	NA	NA	NA	2019-09-11 10:09:00	2019-09-11 22:48:00	2019-09-11
1321	NA	181744	2019-09-11 12:00:00	40.225	-68.175	None	NA	NA	NA	NA	NA	NA			2019-09-11 12:00:00
1322	NA	181744	2019-09-12	40.175	-68.175	None	NA	NA	NA	NA	NA	NA	2019-09-12 10:10:00	2019-09-12 22:46:00	2019-09-12
1323	NA	181744	2019-09-12 09:38:45	40.125	-68.3	Light - Dawn	NA	NA	80	2197	NA	9.19407			2019-09-12 09:38:45
1324	NA	181744	2019-09-12 10:00:00	40.125	-68.3	SST	24.8	25.0242	0	2197	NA	37.7018			2019-09-12 10:00:00
1325	NA	181744	2019-09-12 12:00:00	40.125	-68.3	None	NA	NA	NA	NA	NA	NA			2019-09-12 12:00:00
1326	NA	181744	2019-09-12 12:18:45	40.125	-68.3	Light - Dusk	NA	NA	208	2197	NA	0.1			2019-09-12 12:18:45
1327	NA	181744	2019-09-13	40.225	-68.125	None	NA	NA	NA	NA	NA	NA	2019-09-13 10:11:00	2019-09-13 22:45:00	2019-09-13
1328	NA	181744	2019-09-13 12:00:00	40.325	-68.05	None	NA	NA	NA	NA	NA	NA			2019-09-13 12:00:00
1329	NA	181744	2019-09-14	40.375	-67.925	None	NA	NA	NA	NA	NA	NA	2019-09-14 10:11:00	2019-09-14 22:42:00	2019-09-14
1330	NA	181744	2019-09-14 03:00:00	40.375	-67.9	SST	24.1	23.9925	0	1312	NA	64.64			2019-09-14 03:00:00
1331	NA	181744	2019-09-14 09:43:45	40.375	-68	Light - Dawn	NA	NA	112	1312	NA	0.1			2019-09-14 09:43:45
1332	NA	181744	2019-09-14 12:00:00	40.375	-68.025	None	NA	NA	NA	NA	NA	NA			2019-09-14 12:00:00
1333	NA	181744	2019-09-14 14:12:30	40.375	-68.075	Light - Dusk	NA	NA	112	1307	NA	0.1			2019-09-14 14:12:30
1334	NA	181744	2019-09-15	40.375	-68.15	None	NA	NA	NA	NA	NA	NA	2019-09-15 10:13:00	2019-09-15 22:41:00	2019-09-15
1335	NA	181744	2019-09-15 12:00:00	40.375	-68.375	None	NA	NA	NA	NA	NA	NA			2019-09-15 12:00:00
1336	NA	181744	2019-09-16	40.375	-68.525	None	NA	NA	NA	NA	NA	NA	2019-09-16 10:15:00	2019-09-16 22:41:00	2019-09-16
1337	NA	181744	2019-09-16 02:00:00	40.375	-68.525	SST	23.3	23.6692	0	164	NA	35.3628			2019-09-16 02:00:00
1338	NA	181744	2019-09-16 09:42:30	40.35	-68.45	Light - Dawn	NA	NA	80	375	NA	68.3358			2019-09-16 09:42:30
1339	NA	181744	2019-09-16 12:00:00	40.325	-68.425	None	NA	NA	NA	NA	NA	NA			2019-09-16 12:00:00
1340	NA	181744	2019-09-16 22:43:45	40.275	-68.325	Light - Dusk	NA	NA	112	375	NA	97.6306			2019-09-16 22:43:45
1341	NA	181744	2019-09-17	40.275	-68.3	None	NA	NA	NA	NA	NA	NA	2019-09-17 10:15:00	2019-09-17 22:39:00	2019-09-17
1342	NA	181744	2019-09-17 12:00:00	40.175	-68.175	None	NA	NA	NA	NA	NA	NA			2019-09-17 12:00:00
1343	NA	181744	2019-09-18	40.125	-68.125	None	NA	NA	NA	NA	NA	NA	2019-09-18 10:16:00	2019-09-18 22:36:00	2019-09-18
1344	NA	181744	2019-09-18 09:00:00	40.1	-68.125	SST	24	23.9987	0	2315	NA	58.9283			2019-09-18 09:00:00
1345	NA	181744	2019-09-18 09:36:15	40.1	-68.125	Light - Dawn	NA	NA	208	2315	NA	57.7248			2019-09-18 09:36:15
1346	NA	181744	2019-09-18 12:00:00	40.1	-68.1	None	NA	NA	NA	NA	NA	NA			2019-09-18 12:00:00
1347	NA	181744	2019-09-18 22:17:30	40.075	-67.95	Light - Dusk	NA	NA	112	2444	NA	0.100605			2019-09-18 22:17:30
1348	NA	181744	2019-09-19	40.075	-67.95	None	NA	NA	NA	NA	NA	NA	2019-09-19 10:16:00	2019-09-19 22:34:00	2019-09-19
1349	NA	181744	2019-09-19 12:00:00	40.05	-67.8	None	NA	NA	NA	NA	NA	NA			2019-09-19 12:00:00
1350	NA	181744	2019-09-20	40.075	-67.725	None	NA	NA	NA	NA	NA	NA	2019-09-20 10:16:00	2019-09-20 22:31:00	2019-09-20
1351	NA	181744	2019-09-20 08:00:00	40.125	-68.075	SST	23.6	24	0	2315	NA	27.3841			2019-09-20 08:00:00
1352	NA	181744	2019-09-20 09:48:45	40.3	-67.475	Light - Dawn	NA	NA	208	2053	NA	1.47745			2019-09-20 09:48:45
1353	NA	181744	2019-09-20 12:00:00	40.3	-67.5	None	NA	NA	NA	NA	NA	NA			2019-09-20 12:00:00
1354	NA	181744	2019-09-20 21:58:45	40.075	-67.65	Light - Dusk	NA	NA	80	2900	NA	83.5816			2019-09-20 21:58:45
1355	NA	181744	2019-09-21	40.05	-67.65	None	NA	NA	NA	NA	NA	NA	2019-09-21 10:16:00	2019-09-21 22:29:00	2019-09-21
1356	NA	181744	2019-09-21 12:00:00	39.85	-67.575	None	NA	NA	NA	NA	NA	NA			2019-09-21 12:00:00
1357	NA	181744	2019-09-22	39.675	-67.525	None	NA	NA	NA	NA	NA	NA	2019-09-22 10:17:00	2019-09-22 22:27:00	2019-09-22
1358	NA	181744	2019-09-22 05:00:00	39.65	-67.525	SST	23.4	24.2596	0	3693	NA	19.6375			2019-09-22 05:00:00
1359	NA	181744	2019-09-22 09:40:00	39.65	-67.575	Light - Dawn	NA	NA	112	3693	NA	48.6986			2019-09-22 09:40:00
1360	NA	181744	2019-09-22 12:00:00	39.65	-67.575	None	NA	NA	NA	NA	NA	NA			2019-09-22 12:00:00
1361	NA	181744	2019-09-22 22:22:30	39.7	-67.625	Light - Dusk	NA	NA	112	3693	NA	53.2586			2019-09-22 22:22:30
1362	NA	181744	2019-09-23	39.7	-67.625	None	NA	NA	NA	NA	NA	NA	2019-09-23 10:18:00	2019-09-23 22:26:00	2019-09-23
1363	NA	181744	2019-09-23 12:00:00	39.775	-67.725	None	NA	NA	NA	NA	NA	NA			2019-09-23 12:00:00
1364	NA	181744	2019-09-24	39.775	-67.75	None	NA	NA	NA	NA	NA	NA	2019-09-24 10:20:00	2019-09-24 22:25:00	2019-09-24
1365	NA	181744	2019-09-24 12:00:00	39.775	-67.75	None	NA	NA	NA	NA	NA	NA			2019-09-24 12:00:00
1366	NA	181744	2019-09-24 22:32:30	39.775	-67.675	Light - Dusk	NA	NA	144	3338	NA	11.9697			2019-09-24 22:32:30
1367	NA	181744	2019-09-25	39.775	-67.7	None	NA	NA	NA	NA	NA	NA	2019-09-25 10:21:00	2019-09-25 22:23:00	2019-09-25
1368	NA	181744	2019-09-25 07:00:00	39.575	-67.875	SST	24.2	24.2462	0	3199	NA	74.5854			2019-09-25 07:00:00
1369	NA	181744	2019-09-25 09:55:00	39.55	-67.925	Light - Dawn	NA	NA	176	3199	NA	44.1848			2019-09-25 09:55:00
1370	NA	181744	2019-09-25 12:00:00	39.525	-67.975	None	NA	NA	NA	NA	NA	NA			2019-09-25 12:00:00
1371	NA	181744	2019-09-26	39.45	-68.225	None	NA	NA	NA	NA	NA	NA	2019-09-26 10:24:00	2019-09-26 22:23:00	2019-09-26
1372	NA	181744	2019-09-26 06:00:00	40.375	-69.125	SST	19.3	19.7925	1	108	NA	7.28101			2019-09-26 06:00:00
1373	NA	181744	2019-09-26 09:58:45	40.125	-69.15	Light - Dawn	NA	NA	112	1034	NA	0.122353			2019-09-26 09:58:45
1374	NA	181744	2019-09-26 12:00:00	39.4	-68.425	None	NA	NA	NA	NA	NA	NA			2019-09-26 12:00:00
1375	NA	181744	2019-09-26 22:12:30	39.35	-68.625	Light - Dusk	NA	NA	112	3147	NA	37.596			2019-09-26 22:12:30
1376	NA	181744	2019-09-27	39.35	-68.65	None	NA	NA	NA	NA	NA	NA	2019-09-27 10:26:00	2019-09-27 22:23:00	2019-09-27
1377	NA	181744	2019-09-27 12:00:00	39.325	-68.825	None	NA	NA	NA	NA	NA	NA			2019-09-27 12:00:00
1378	NA	181744	2019-09-28	39.3	-69	None	NA	NA	NA	NA	NA	NA	2019-09-28 10:29:00	2019-09-28 22:23:00	2019-09-28
1379	NA	181744	2019-09-28 12:00:00	39.25	-69.15	None	NA	NA	NA	NA	NA	NA			2019-09-28 12:00:00
1380	NA	181744	2019-09-29	39.2	-69.325	None	NA	NA	NA	NA	NA	NA	2019-09-29 10:31:00	2019-09-29 22:23:00	2019-09-29
1381	NA	181744	2019-09-29 12:00:00	39.125	-69.475	None	NA	NA	NA	NA	NA	NA			2019-09-29 12:00:00
1382	NA	181744	2019-09-30	39.05	-69.625	None	NA	NA	NA	NA	NA	NA	2019-09-30 10:33:00	2019-09-30 22:23:00	2019-09-30
1383	NA	181744	2019-09-30 12:00:00	38.975	-69.8	None	NA	NA	NA	NA	NA	NA			2019-09-30 12:00:00
1384	NA	181744	2019-10-01	38.9	-69.95	None	NA	NA	NA	NA	NA	NA	2019-10-01 10:35:00	2019-10-01 22:22:00	2019-10-01
1385	NA	181744	2019-10-01 12:00:00	38.875	-70.1	None	NA	NA	NA	NA	NA	NA			2019-10-01 12:00:00
1386	NA	181744	2019-10-02	38.875	-70.25	None	NA	NA	NA	NA	NA	NA	2019-10-02 10:37:00	2019-10-02 22:22:00	2019-10-02
1387	NA	181744	2019-10-02 09:37:30	38.85	-70.35	Light - Dawn	NA	NA	304	2960	NA	0.100022			2019-10-02 09:37:30
1388	NA	181744	2019-10-02 10:00:00	38.85	-70.35	SST	23.9	23.7158	0	2960	NA	64.5323			2019-10-02 10:00:00
1389	NA	181744	2019-10-02 12:00:00	38.85	-70.35	None	NA	NA	NA	NA	NA	NA			2019-10-02 12:00:00
1390	NA	181744	2019-10-02 22:07:30	38.6	-70.575	Light - Dusk	NA	NA	48	3265	NA	46.3378			2019-10-02 22:07:30
1391	NA	181744	2019-10-03	38.6	-70.6	None	NA	NA	NA	NA	NA	NA	2019-10-03 10:39:00	2019-10-03 22:22:00	2019-10-03
1392	NA	181744	2019-10-03 12:00:00	38.325	-70.925	None	NA	NA	NA	NA	NA	NA			2019-10-03 12:00:00
1393	NA	181744	2019-10-04	38.15	-71.25	None	NA	NA	NA	NA	NA	NA	2019-10-04 10:43:00	2019-10-04 22:23:00	2019-10-04
1394	NA	181744	2019-10-04 04:00:00	38.125	-71.375	SST	22.4	22.265	0	3231	NA	72.3053			2019-10-04 04:00:00
1395	NA	181744	2019-10-04 10:20:00	38.1	-71.55	Light - Dawn	NA	NA	48	3140	NA	16.1475			2019-10-04 10:20:00
1396	NA	181744	2019-10-04 12:00:00	38.1	-71.55	None	NA	NA	NA	NA	NA	NA			2019-10-04 12:00:00
1397	NA	181744	2019-10-04 22:33:45	38	-71.675	Light - Dusk	NA	NA	16	3343	NA	96.2133			2019-10-04 22:33:45
1398	NA	181744	2019-10-05	38	-71.675	None	NA	NA	NA	NA	NA	NA	2019-10-05 10:45:00	2019-10-05 22:23:00	2019-10-05
1399	NA	181744	2019-10-05 12:00:00	37.875	-71.825	None	NA	NA	NA	NA	NA	NA			2019-10-05 12:00:00
1400	NA	181744	2019-10-06	37.725	-72	None	NA	NA	NA	NA	NA	NA	2019-10-06 10:47:00	2019-10-06 22:23:00	2019-10-06
1401	NA	181744	2019-10-06 10:13:45	37.625	-72.125	Light - Dawn	NA	NA	48	3432	NA	11.2723			2019-10-06 10:13:45
1402	NA	181744	2019-10-06 11:00:00	37.625	-72.125	SST	27.1	26.52	0	3432	NA	30.0435			2019-10-06 11:00:00
1403	NA	181744	2019-10-06 12:00:00	37.625	-72.125	None	NA	NA	NA	NA	NA	NA			2019-10-06 12:00:00
1404	NA	181744	2019-10-06 22:37:30	37.825	-72.025	Light - Dusk	NA	NA	16	3311	NA	52.7168			2019-10-06 22:37:30
1405	NA	181744	2019-10-07	37.825	-72.025	None	NA	NA	NA	NA	NA	NA	2019-10-07 10:48:00	2019-10-07 22:22:00	2019-10-07
1406	NA	181744	2019-10-07 12:00:00	38	-71.925	None	NA	NA	NA	NA	NA	NA			2019-10-07 12:00:00
1407	NA	181744	2019-10-08	38.2	-71.875	None	NA	NA	NA	NA	NA	NA	2019-10-08 10:49:00	2019-10-08 22:20:00	2019-10-08
1408	NA	181744	2019-10-08 05:00:00	38.3	-71.85	SST	22.1	22.0767	0	2962	NA	68.7042			2019-10-08 05:00:00
1409	NA	181744	2019-10-08 10:15:00	38.325	-71.825	Light - Dawn	NA	NA	48	2962	NA	85.0644			2019-10-08 10:15:00
1410	NA	181744	2019-10-08 12:00:00	38.325	-71.8	None	NA	NA	NA	NA	NA	NA			2019-10-08 12:00:00
1411	NA	181744	2019-10-08 21:48:45	38.375	-71.725	Light - Dusk	NA	NA	48	2978	NA	88.0924			2019-10-08 21:48:45
1412	NA	181744	2019-10-09	38.375	-71.725	None	NA	NA	NA	NA	NA	NA	2019-10-09 10:49:00	2019-10-09 22:17:00	2019-10-09
1413	NA	181744	2019-10-09 12:00:00	38.425	-71.65	None	NA	NA	NA	NA	NA	NA			2019-10-09 12:00:00
1414	NA	181744	2019-10-10	38.475	-71.575	SST	21.9	21.79	0	2978	NA	74.028	2019-10-10 10:50:00	2019-10-10 22:15:00	2019-10-10
1415	NA	181744	2019-10-10 12:00:00	38.55	-71.5	None	NA	NA	NA	NA	NA	NA			2019-10-10 12:00:00
1416	NA	181744	2019-10-11	38.6	-71.45	None	NA	NA	NA	NA	NA	NA	2019-10-11 10:50:00	2019-10-11 22:13:00	2019-10-11
1417	NA	181744	2019-10-11 05:42:30	38.6	-71.425	Light - Dusk	NA	NA	304	2917	NA	0.1			2019-10-11 05:42:30
1418	NA	181744	2019-10-11 08:00:00	38.6	-71.425	SST	21.9	21.6467	0	2917	NA	83.776			2019-10-11 08:00:00
1419	NA	181744	2019-10-11 10:26:15	38.625	-71.4	Light - Dawn	NA	NA	16	2917	NA	0.1			2019-10-11 10:26:15
1420	NA	181744	2019-10-11 10:30:00	38.625	-71.4	Light - Dawn	NA	NA	144	2917	NA	0.10005			2019-10-11 10:30:00
1421	NA	181744	2019-10-11 12:00:00	38.625	-71.4	None	NA	NA	NA	NA	NA	NA			2019-10-11 12:00:00
1422	NA	181744	2019-10-11 19:48:45	38.65	-71.325	Light - Dusk	NA	NA	80	2917	NA	0.1			2019-10-11 19:48:45
1423	NA	181744	2019-10-12	38.675	-71.3	None	NA	NA	NA	NA	NA	NA	2019-10-12 10:51:00	2019-10-12 22:11:00	2019-10-12
1424	NA	181744	2019-10-12 12:00:00	38.7	-71.25	None	NA	NA	NA	NA	NA	NA			2019-10-12 12:00:00
1425	NA	181744	2019-10-13	38.7	-71.225	None	NA	NA	NA	NA	NA	NA	2019-10-13 10:51:00	2019-10-13 22:09:00	2019-10-13
1426	NA	181744	2019-10-13 04:00:00	38.7	-71.25	SST	21	20.815	0	2917	NA	73.2647			2019-10-13 04:00:00
1427	NA	181744	2019-10-13 10:18:45	38.7	-71.125	Light - Dawn	NA	NA	16	3266	NA	71.5569			2019-10-13 10:18:45
1428	NA	181744	2019-10-13 12:00:00	38.7	-71.125	None	NA	NA	NA	NA	NA	NA			2019-10-13 12:00:00
1429	NA	181744	2019-10-13 22:08:45	38.7	-70.975	Light - Dusk	NA	NA	48	3487	NA	97.3078			2019-10-13 22:08:45
1430	NA	181744	2019-10-14	38.7	-70.975	None	NA	NA	NA	NA	NA	NA	2019-10-14 10:51:00	2019-10-14 22:07:00	2019-10-14
1431	NA	181744	2019-10-14 12:00:00	38.7	-70.825	None	NA	NA	NA	NA	NA	NA			2019-10-14 12:00:00
1432	NA	181744	2019-10-15	38.675	-70.675	None	NA	NA	NA	NA	NA	NA	2019-10-15 10:51:00	2019-10-15 22:04:00	2019-10-15
1433	NA	181744	2019-10-15 12:00:00	38.65	-70.525	None	NA	NA	NA	NA	NA	NA			2019-10-15 12:00:00
1434	NA	181744	2019-10-16	38.625	-70.35	None	NA	NA	NA	NA	NA	NA	2019-10-16 10:51:00	2019-10-16 22:02:00	2019-10-16
1435	NA	181744	2019-10-16 12:00:00	38.6	-70.2	None	NA	NA	NA	NA	NA	NA			2019-10-16 12:00:00
1436	NA	181744	2019-10-17	38.575	-70.05	None	NA	NA	NA	NA	NA	NA	2019-10-17 10:51:00	2019-10-17 21:59:00	2019-10-17
1437	NA	181744	2019-10-17 12:00:00	38.525	-69.9	None	NA	NA	NA	NA	NA	NA			2019-10-17 12:00:00
1438	NA	181744	2019-10-18	38.475	-69.75	None	NA	NA	NA	NA	NA	NA	2019-10-18 10:50:00	2019-10-18 21:57:00	2019-10-18
1439	NA	181744	2019-10-18 12:00:00	38.425	-69.625	None	NA	NA	NA	NA	NA	NA			2019-10-18 12:00:00
1440	NA	181744	2019-10-19	38.375	-69.525	None	NA	NA	NA	NA	NA	NA	2019-10-19 10:50:00	2019-10-19 21:54:00	2019-10-19
1441	NA	181744	2019-10-19 05:00:00	38.375	-69.55	SST	19.8	20.2675	0	3746	NA	27.2381			2019-10-19 05:00:00
1442	NA	181744	2019-10-19 10:12:30	38.325	-69.375	Light - Dawn	NA	NA	16	3777	NA	0.101411			2019-10-19 10:12:30
1443	NA	181744	2019-10-19 12:00:00	38.325	-69.35	None	NA	NA	NA	NA	NA	NA			2019-10-19 12:00:00
1444	NA	181744	2019-10-19 21:32:30	38.15	-69.15	Light - Dusk	NA	NA	48	4004	NA	0.100346			2019-10-19 21:32:30
1445	NA	181744	2019-10-20	38.125	-69.1	None	NA	NA	NA	NA	NA	NA	2019-10-20 10:49:00	2019-10-20 21:52:00	2019-10-20
1446	NA	181744	2019-10-20 12:00:00	37.95	-68.9	None	NA	NA	NA	NA	NA	NA			2019-10-20 12:00:00
1447	NA	181744	2019-10-21	37.775	-68.7	None	NA	NA	NA	NA	NA	NA	2019-10-21 10:48:00	2019-10-21 21:49:00	2019-10-21
1448	NA	181744	2019-10-21 10:30:00	37.6	-68.575	Light - Dawn	NA	NA	16	4629	NA	18.424			2019-10-21 10:30:00
1449	NA	181744	2019-10-21 11:00:00	37.6	-68.575	SST	19	24.9187	0	4629	NA	4.46522			2019-10-21 11:00:00
1450	NA	181744	2019-10-21 12:00:00	37.6	-68.575	None	NA	NA	NA	NA	NA	NA			2019-10-21 12:00:00
1451	NA	181744	2019-10-21 21:36:15	37.475	-68.6	Light - Dusk	NA	NA	80	4748	NA	0.1			2019-10-21 21:36:15
1452	NA	181744	2019-10-22	37.475	-68.625	None	NA	NA	NA	NA	NA	NA	2019-10-22 10:49:00	2019-10-22 21:48:00	2019-10-22
1453	NA	181744	2019-10-22 12:00:00	37.325	-68.7	None	NA	NA	NA	NA	NA	NA			2019-10-22 12:00:00
1454	NA	181744	2019-10-23	37.2	-68.775	None	NA	NA	NA	NA	NA	NA	2019-10-23 10:50:00	2019-10-23 21:48:00	2019-10-23
1455	NA	181744	2019-10-23 12:00:00	37.075	-68.85	None	NA	NA	NA	NA	NA	NA			2019-10-23 12:00:00
1456	NA	181744	2019-10-24	36.95	-68.95	None	NA	NA	NA	NA	NA	NA	2019-10-24 10:51:00	2019-10-24 21:47:00	2019-10-24
1457	NA	181744	2019-10-24 12:00:00	36.875	-69.05	None	NA	NA	NA	NA	NA	NA			2019-10-24 12:00:00
1458	NA	181744	2019-10-25	36.8	-69.15	None	NA	NA	NA	NA	NA	NA	2019-10-25 10:53:00	2019-10-25 21:47:00	2019-10-25
1459	NA	181744	2019-10-25 04:00:00	36.75	-69.225	SST	24.6	24.75	0	4649	NA	55.1537			2019-10-25 04:00:00
1460	NA	181744	2019-10-25 09:46:15	36.7	-69.175	Light - Dawn	NA	NA	176	4654	NA	0.100466			2019-10-25 09:46:15
1461	NA	181744	2019-10-25 12:00:00	36.7	-69.175	None	NA	NA	NA	NA	NA	NA			2019-10-25 12:00:00
1462	NA	181744	2019-10-25 22:12:30	36.55	-69.175	Light - Dusk	NA	NA	400	4654	NA	0.1			2019-10-25 22:12:30
1463	NA	181744	2019-10-26	36.55	-69.175	None	NA	NA	NA	NA	NA	NA	2019-10-26 10:53:00	2019-10-26 21:46:00	2019-10-26
1464	NA	181744	2019-10-26 12:00:00	36.4	-69.15	None	NA	NA	NA	NA	NA	NA			2019-10-26 12:00:00
1465	NA	181744	2019-10-27	36.25	-69.15	None	NA	NA	NA	NA	NA	NA	2019-10-27 10:54:00	2019-10-27 21:46:00	2019-10-27
1466	NA	181744	2019-10-27 08:00:00	36.15	-69.125	SST	24.5	24.4533	0	4729	NA	62.1615			2019-10-27 08:00:00
1467	NA	181744	2019-10-27 10:08:45	36.125	-69.125	Light - Dawn	NA	NA	144	4729	NA	26.6293			2019-10-27 10:08:45
1468	NA	181744	2019-10-27 12:00:00	36.125	-69.125	None	NA	NA	NA	NA	NA	NA			2019-10-27 12:00:00
1469	NA	181744	2019-10-27 21:47:30	35.9	-69.025	Light - Dusk	NA	NA	112	4848	NA	30.5156			2019-10-27 21:47:30
1470	NA	181744	2019-10-28	35.875	-69.05	None	NA	NA	NA	NA	NA	NA	2019-10-28 10:54:00	2019-10-28 21:45:00	2019-10-28
1471	NA	181744	2019-10-28 12:00:00	35.6	-69.125	None	NA	NA	NA	NA	NA	NA			2019-10-28 12:00:00
1472	NA	181744	2019-10-29	35.35	-69.25	None	NA	NA	NA	NA	NA	NA	2019-10-29 10:55:00	2019-10-29 21:45:00	2019-10-29
1473	NA	181744	2019-10-29 03:00:00	35.3	-69.275	SST	24.7	24.5487	0	5077	NA	83.4653			2019-10-29 03:00:00
1474	NA	181744	2019-10-29 10:01:15	35.175	-69.325	Light - Dawn	NA	NA	144	5178	NA	94.7192			2019-10-29 10:01:15
1475	NA	181744	2019-10-29 12:00:00	35.175	-69.325	None	NA	NA	NA	NA	NA	NA			2019-10-29 12:00:00
1476	NA	181744	2019-10-29 21:31:15	35.05	-69.425	Light - Dusk	NA	NA	144	5178	NA	93.4075			2019-10-29 21:31:15
1477	NA	181744	2019-10-30	35.05	-69.425	None	NA	NA	NA	NA	NA	NA	2019-10-30 10:56:00	2019-10-30 21:45:00	2019-10-30
1478	NA	181744	2019-10-30 06:00:00	35.025	-69.5	SST	25	25.0225	0	5178	NA	79.5457			2019-10-30 06:00:00
1479	NA	181744	2019-10-30 10:16:15	34.85	-69.575	Light - Dawn	NA	NA	144	5302	NA	49.7853			2019-10-30 10:16:15
1480	NA	181744	2019-10-30 12:00:00	34.85	-69.6	None	NA	NA	NA	NA	NA	NA			2019-10-30 12:00:00
1481	NA	181744	2019-10-30 22:17:30	34.575	-69.8	Light - Dusk	NA	NA	496	5351	NA	0.1			2019-10-30 22:17:30
1482	NA	181744	2019-10-31	34.575	-69.825	None	NA	NA	NA	NA	NA	NA	2019-10-31 10:58:00	2019-10-31 21:46:00	2019-10-31
1483	NA	181744	2019-10-31 12:00:00	34.3	-70.075	None	NA	NA	NA	NA	NA	NA			2019-10-31 12:00:00
1484	NA	181744	2019-11-01	34.075	-70.325	None	NA	NA	NA	NA	NA	NA	2019-11-01 11:00:00	2019-11-01 21:48:00	2019-11-01
1485	NA	181744	2019-11-01 07:00:00	33.925	-70.425	SST	24.6	24.6642	0	5437	NA	65.1808			2019-11-01 07:00:00
1486	NA	181744	2019-11-01 10:27:30	33.875	-70.525	Light - Dawn	NA	NA	112	5498	NA	84.0285			2019-11-01 10:27:30
1487	NA	181744	2019-11-01 12:00:00	33.875	-70.55	None	NA	NA	NA	NA	NA	NA			2019-11-01 12:00:00
1488	NA	181744	2019-11-01 21:32:30	33.675	-70.75	Light - Dusk	NA	NA	112	5402	NA	16.9016			2019-11-01 21:32:30
1489	NA	181744	2019-11-02	33.65	-70.8	None	NA	NA	NA	NA	NA	NA	2019-11-02 11:02:00	2019-11-02 21:50:00	2019-11-02
1490	NA	181744	2019-11-02 12:00:00	33.4	-71	None	NA	NA	NA	NA	NA	NA			2019-11-02 12:00:00
1491	NA	181744	2019-11-03	33.175	-71.225	None	NA	NA	NA	NA	NA	NA	2019-11-03 11:04:00	2019-11-03 21:51:00	2019-11-03
1492	NA	181744	2019-11-03 10:26:15	32.95	-71.4	Light - Dawn	NA	NA	144	5401	NA	54.196			2019-11-03 10:26:15
1493	NA	181744	2019-11-03 11:00:00	32.95	-71.4	SST	25.2	25.0517	0	5401	NA	65.6996			2019-11-03 11:00:00
1494	NA	181744	2019-11-03 12:00:00	32.95	-71.4	None	NA	NA	NA	NA	NA	NA			2019-11-03 12:00:00
1495	NA	181744	2019-11-03 21:45:00	32.7	-71.575	Light - Dusk	NA	NA	464	5394	NA	0.831256			2019-11-03 21:45:00
1496	NA	181744	2019-11-04	32.7	-71.6	None	NA	NA	NA	NA	NA	NA	2019-11-04 11:06:00	2019-11-04 21:53:00	2019-11-04
1497	NA	181744	2019-11-04 12:00:00	32.45	-71.875	None	NA	NA	NA	NA	NA	NA			2019-11-04 12:00:00
1498	NA	181744	2019-11-05	32.175	-72.15	None	NA	NA	NA	NA	NA	NA	2019-11-05 11:08:00	2019-11-05 21:55:00	2019-11-05
1499	NA	181744	2019-11-05 12:00:00	31.875	-72.4	None	NA	NA	NA	NA	NA	NA			2019-11-05 12:00:00
1500	NA	181744	2019-11-06	31.575	-72.675	None	NA	NA	NA	NA	NA	NA	2019-11-06 11:10:00	2019-11-06 21:57:00	2019-11-06
1501	NA	181744	2019-11-06 12:00:00	31.25	-72.9	None	NA	NA	NA	NA	NA	NA			2019-11-06 12:00:00
1502	NA	181744	2019-11-07	30.95	-73.15	None	NA	NA	NA	NA	NA	NA	2019-11-07 11:12:00	2019-11-07 21:59:00	2019-11-07
1503	NA	181744	2019-11-07 10:38:45	30.65	-73.375	Light - Dawn	NA	NA	48	5194	NA	91.4154			2019-11-07 10:38:45
1504	NA	181744	2019-11-07 11:00:00	30.65	-73.375	SST	25.1	24.9504	0	5194	NA	80.1761			2019-11-07 11:00:00
1505	NA	181744	2019-11-07 12:00:00	30.65	-73.375	None	NA	NA	NA	NA	NA	NA			2019-11-07 12:00:00
1506	NA	181744	2019-11-07 21:53:45	30.425	-73.5	Light - Dusk	NA	NA	80	5079	NA	57.0179			2019-11-07 21:53:45
1507	NA	181744	2019-11-08	30.4	-73.55	None	NA	NA	NA	NA	NA	NA	2019-11-08 11:13:00	2019-11-08 22:01:00	2019-11-08
1508	NA	181744	2019-11-08 12:00:00	30.075	-73.775	None	NA	NA	NA	NA	NA	NA			2019-11-08 12:00:00
1509	NA	181744	2019-11-09	29.75	-73.975	None	NA	NA	NA	NA	NA	NA	2019-11-09 11:15:00	2019-11-09 22:03:00	2019-11-09
1510	NA	181744	2019-11-09 06:00:00	29.6	-74.05	SST	27	26.005	0	4630	NA	27.4459			2019-11-09 06:00:00
1511	NA	181744	2019-11-09 10:55:00	29.575	-74.2	Light - Dawn	NA	NA	16	4630	NA	54.3338			2019-11-09 10:55:00
1512	NA	181744	2019-11-09 12:00:00	29.575	-74.2	None	NA	NA	NA	NA	NA	NA			2019-11-09 12:00:00
1513	NA	181744	2019-11-09 22:40:00	29.4	-74.325	Light - Dusk	NA	NA	400	4689	NA	0.1			2019-11-09 22:40:00
1514	NA	181744	2019-11-10	29.4	-74.35	None	NA	NA	NA	NA	NA	NA	2019-11-10 11:17:00	2019-11-10 22:05:00	2019-11-10
1515	NA	181744	2019-11-10 12:00:00	29.275	-74.475	None	NA	NA	NA	NA	NA	NA			2019-11-10 12:00:00
1516	NA	181744	2019-11-11	29.125	-74.6	None	NA	NA	NA	NA	NA	NA	2019-11-11 11:18:00	2019-11-11 22:05:00	2019-11-11
1517	NA	181744	2019-11-11 10:41:15	28.95	-74.65	Light - Dawn	NA	NA	16	4831	NA	95.0019			2019-11-11 10:41:15
1518	NA	181744	2019-11-11 11:00:00	28.95	-74.65	SST	25.8	25.6721	0	4831	NA	78.6748			2019-11-11 11:00:00
1519	NA	181744	2019-11-11 12:00:00	28.95	-74.65	None	NA	NA	NA	NA	NA	NA			2019-11-11 12:00:00
1520	NA	181744	2019-11-11 22:05:00	28.975	-74.925	Light - Dusk	NA	NA	48	4906	NA	84.9997			2019-11-11 22:05:00
1521	NA	181744	2019-11-12	29.05	-75	None	NA	NA	NA	NA	NA	NA	2019-11-12 11:20:00	2019-11-12 22:07:00	2019-11-12
1522	NA	181744	2019-11-12 12:00:00	29.05	-75.275	None	NA	NA	NA	NA	NA	NA			2019-11-12 12:00:00
1523	NA	181744	2019-11-13	28.925	-75.45	None	NA	NA	NA	NA	NA	NA	2019-11-13 11:23:00	2019-11-13 22:08:00	2019-11-13
1524	NA	181744	2019-11-13 05:00:00	28.85	-75.55	SST	27	26.185	0	5015	NA	20.969			2019-11-13 05:00:00
1525	NA	181744	2019-11-13 10:43:45	28.775	-75.525	Light - Dawn	NA	NA	176	5015	NA	3.00023			2019-11-13 10:43:45
1526	NA	181744	2019-11-13 12:00:00	28.775	-75.525	None	NA	NA	NA	NA	NA	NA			2019-11-13 12:00:00
1527	NA	181744	2019-11-13 22:13:45	28.675	-75.5	Light - Dusk	NA	NA	16	4999	NA	86.8569			2019-11-13 22:13:45
1528	NA	181744	2019-11-14	28.65	-75.5	None	NA	NA	NA	NA	NA	NA	2019-11-14 11:23:00	2019-11-14 22:08:00	2019-11-14
1529	NA	181744	2019-11-14 12:00:00	28.5	-75.525	None	NA	NA	NA	NA	NA	NA			2019-11-14 12:00:00
1530	NA	181744	2019-11-15	28.35	-75.6	None	NA	NA	NA	NA	NA	NA	2019-11-15 11:24:00	2019-11-15 22:09:00	2019-11-15
1531	NA	181744	2019-11-15 03:00:00	28.325	-75.625	SST	27	26.6312	0	4992	NA	47.6642			2019-11-15 03:00:00
1532	NA	181744	2019-11-15 10:46:15	28.15	-75.6	Light - Dawn	NA	NA	112	5010	NA	61.7893			2019-11-15 10:46:15
1533	NA	181744	2019-11-15 12:00:00	28.15	-75.6	None	NA	NA	NA	NA	NA	NA			2019-11-15 12:00:00
1534	NA	181744	2019-11-15 22:18:45	27.925	-75.625	Light - Dusk	NA	NA	272	4990	NA	41.4177			2019-11-15 22:18:45
1535	NA	181744	2019-11-16	27.925	-75.625	None	NA	NA	NA	NA	NA	NA	2019-11-16 11:24:00	2019-11-16 22:09:00	2019-11-16
1536	NA	181744	2019-11-16 12:00:00	27.65	-75.725	None	NA	NA	NA	NA	NA	NA			2019-11-16 12:00:00
1537	NA	181744	2019-11-17	27.4	-75.825	None	NA	NA	NA	NA	NA	NA	2019-11-17 11:25:00	2019-11-17 22:10:00	2019-11-17
1538	NA	181744	2019-11-17 07:00:00	27.225	-75.875	SST	27.1	26.4158	0	4853	NA	29.6891			2019-11-17 07:00:00
1539	NA	181744	2019-11-17 10:50:00	27.2	-75.925	Light - Dawn	NA	NA	240	4853	NA	76.8523			2019-11-17 10:50:00
1540	NA	181744	2019-11-17 12:00:00	27.2	-75.925	None	NA	NA	NA	NA	NA	NA			2019-11-17 12:00:00
1541	NA	181744	2019-11-17 21:45:00	27.125	-76.1	Light - Dusk	NA	NA	176	4937	NA	4.13476			2019-11-17 21:45:00
1542	NA	181744	2019-11-18	27.125	-76.1	None	NA	NA	NA	NA	NA	NA	2019-11-18 11:26:00	2019-11-18 22:12:00	2019-11-18
1543	NA	181744	2019-11-18 12:00:00	27.025	-76.05	None	NA	NA	NA	NA	NA	NA			2019-11-18 12:00:00
1544	NA	181744	2019-11-19	26.95	-75.95	None	NA	NA	NA	NA	NA	NA	2019-11-19 11:26:00	2019-11-19 22:11:00	2019-11-19
1545	NA	181744	2019-11-19 07:00:00	26.925	-75.875	SST	27.4	26.2746	0	4839	NA	16.361			2019-11-19 07:00:00
1546	NA	181744	2019-11-19 11:03:45	26.85	-75.9	Light - Dawn	NA	NA	80	4839	NA	6.69202			2019-11-19 11:03:45
1547	NA	181744	2019-11-19 12:00:00	26.85	-75.9	None	NA	NA	NA	NA	NA	NA			2019-11-19 12:00:00
1548	NA	181744	2019-11-19 22:08:45	26.775	-76.025	Light - Dusk	NA	NA	208	4884	NA	71.7845			2019-11-19 22:08:45
1549	NA	181744	2019-11-20	26.775	-76.025	None	NA	NA	NA	NA	NA	NA	2019-11-20 11:27:00	2019-11-20 22:11:00	2019-11-20
1550	NA	181744	2019-11-20 12:00:00	26.7	-76.125	None	NA	NA	NA	NA	NA	NA			2019-11-20 12:00:00
1551	NA	181744	2019-11-21	26.575	-76.25	None	NA	NA	NA	NA	NA	NA	2019-11-21 11:28:00	2019-11-21 22:12:00	2019-11-21
1552	NA	181744	2019-11-21 09:59:59	26.425	-76.4	SST	27.4	26.4275	0	4879	NA	19.5603			2019-11-21 09:59:59
1553	NA	181744	2019-11-21 10:43:44	26.425	-76.4	Light - Dawn	NA	NA	272	4879	NA	73.0822			2019-11-21 10:43:44
1554	NA	181744	2019-11-21 12:00:00	26.425	-76.4	None	NA	NA	NA	NA	NA	NA			2019-11-21 12:00:00
1555	NA	181744	2019-11-21 22:06:14	26.35	-76.425	Light - Dusk	NA	NA	272	4879	NA	0.100001			2019-11-21 22:06:14
1556	NA	181744	2019-11-22	26.35	-76.425	None	NA	NA	NA	NA	NA	NA	2019-11-22 11:29:00	2019-11-22 22:13:00	2019-11-22
1557	NA	181744	2019-11-22 12:00:00	26.125	-76.575	None	NA	NA	NA	NA	NA	NA			2019-11-22 12:00:00
1558	NA	181744	2019-11-23	25.925	-76.775	None	NA	NA	NA	NA	NA	NA	2019-11-23 11:30:00	2019-11-23 22:15:00	2019-11-23
1559	NA	181744	2019-11-23 10:34:59	25.8	-76.9	Light - Dawn	NA	NA	16	4673	NA	96.6624			2019-11-23 10:34:59
1560	NA	181744	2019-11-23 10:59:59	25.8	-76.9	SST	26.4	26.5033	0	4673	NA	78.0662			2019-11-23 10:59:59
1561	NA	181744	2019-11-23 12:00:00	25.8	-76.9	None	NA	NA	NA	NA	NA	NA			2019-11-23 12:00:00
1562	NA	181744	2019-11-23 21:37:29	25.65	-77.125	Light - Dusk	NA	NA	304	4448	NA	0.100031			2019-11-23 21:37:29
1563	NA	181744	2019-11-24	25.625	-77.15	None	NA	NA	NA	NA	NA	NA	2019-11-24 11:32:00	2019-11-24 22:17:00	2019-11-24
1564	NA	181744	2019-11-24 03:59:59	25.625	-77.175	SST	27.6	26.965	0	4448	NA	23.2307			2019-11-24 03:59:59
1565	NA	181744	2019-11-24 10:41:14	25.6	-77.225	Light - Dawn	NA	NA	208	4448	NA	0.1			2019-11-24 10:41:14
1566	NA	181744	2019-11-24 12:00:00	25.6	-77.225	None	NA	NA	NA	NA	NA	NA			2019-11-24 12:00:00
1567	NA	181744	2019-11-24 21:38:44	25.575	-77.25	Light - Dusk	NA	NA	400	3662	NA	0.1			2019-11-24 21:38:44
1568	NA	181744	2019-11-25	25.575	-77.25	None	NA	NA	NA	NA	NA	NA	2019-11-25 11:33:00	2019-11-25 22:18:00	2019-11-25
1569	NA	181744	2019-11-25 12:00:00	25.55	-77.275	None	NA	NA	NA	NA	NA	NA			2019-11-25 12:00:00
1570	NA	181744	2019-11-26	25.55	-77.3	None	NA	NA	NA	NA	NA	NA	2019-11-26 11:34:00	2019-11-26 22:18:00	2019-11-26
1571	NA	181744	2019-11-26 03:59:59	25.55	-77.3	SST	27.6	26.8217	0	3662	NA	21.8948			2019-11-26 03:59:59
1572	NA	181744	2019-11-26 10:49:59	25.525	-77.375	Light - Dawn	NA	NA	144	3662	NA	0.1			2019-11-26 10:49:59
1573	NA	181744	2019-11-26 12:00:00	25.525	-77.375	None	NA	NA	NA	NA	NA	NA			2019-11-26 12:00:00
1574	NA	181744	2019-11-26 20:44:59	25.5	-77.425	Light - Dusk	NA	NA	400	3552	NA	0.1			2019-11-26 20:44:59
1575	NA	181744	2019-11-27	25.5	-77.425	None	NA	NA	NA	NA	NA	NA	2019-11-27 11:35:00	2019-11-27 22:18:00	2019-11-27
1576	NA	181744	2019-11-27 12:00:00	25.475	-77.45	None	NA	NA	NA	NA	NA	NA			2019-11-27 12:00:00
1577	NA	181744	2019-11-28	25.5	-77.45	None	NA	NA	NA	NA	NA	NA	2019-11-28 11:36:00	2019-11-28 22:18:00	2019-11-28
1578	NA	181744	2019-11-28 07:59:59	25.55	-77.45	SST	27.5	26.8533	0	3662	NA	28.7808			2019-11-28 07:59:59
1579	NA	181744	2019-11-28 10:43:44	25.55	-77.475	Light - Dawn	NA	NA	272	3662	NA	0.1			2019-11-28 10:43:44
1580	NA	181744	2019-11-28 12:00:00	25.55	-77.475	None	NA	NA	NA	NA	NA	NA			2019-11-28 12:00:00
1581	NA	181744	2019-11-28 21:59:59	25.6	-77.55	Light - Dusk	NA	NA	304	2374	NA	0.1			2019-11-28 21:59:59
1582	NA	181744	2019-11-29	25.6	-77.55	None	NA	NA	NA	NA	NA	NA	2019-11-29 11:37:00	2019-11-29 22:18:00	2019-11-29
1583	NA	181744	2019-11-29 12:00:00	25.725	-77.6	None	NA	NA	NA	NA	NA	NA			2019-11-29 12:00:00
1584	NA	181744	2019-11-30	25.9	-77.6	None	NA	NA	NA	NA	NA	NA	2019-11-30 11:39:00	2019-11-30 22:18:00	2019-11-30
1585	NA	181744	2019-11-30 09:59:59	26.075	-77.625	SST	25.4	25.2125	0	2114	NA	54.2749			2019-11-30 09:59:59
1586	NA	181744	2019-11-30 10:46:14	26.075	-77.625	Light - Dawn	NA	NA	16	2114	NA	91.0261			2019-11-30 10:46:14
1587	NA	181744	2019-11-30 12:00:00	26.075	-77.625	None	NA	NA	NA	NA	NA	NA			2019-11-30 12:00:00
1588	NA	181744	2019-11-30 21:39:59	26.05	-77.675	Light - Dusk	NA	NA	16	2114	NA	84.761			2019-11-30 21:39:59
1589	NA	181744	2019-12-01	26.05	-77.675	None	NA	NA	NA	NA	NA	NA	2019-12-01 11:40:00	2019-12-01 22:18:00	2019-12-01
1590	NA	181744	2019-12-01 12:00:00	26.075	-77.725	None	NA	NA	NA	NA	NA	NA			2019-12-01 12:00:00
1591	NA	181744	2019-12-02	26.125	-77.725	None	NA	NA	NA	NA	NA	NA	2019-12-02 11:41:00	2019-12-02 22:18:00	2019-12-02
1592	NA	181744	2019-12-02 12:00:00	26.2	-77.725	None	NA	NA	NA	NA	NA	NA			2019-12-02 12:00:00
1593	NA	181744	2019-12-03	26.3	-77.7	None	NA	NA	NA	NA	NA	NA	2019-12-03 11:42:00	2019-12-03 22:18:00	2019-12-03
1594	NA	181744	2019-12-03 12:00:00	26.4	-77.675	None	NA	NA	NA	NA	NA	NA			2019-12-03 12:00:00
1595	NA	181744	2019-12-04	26.4	-77.625	None	NA	NA	NA	NA	NA	NA	2019-12-04 11:43:00	2019-12-04 22:17:00	2019-12-04
1596	NA	181744	2019-12-04 10:54:59	26.375	-77.575	Light - Dawn	NA	NA	16	1142	NA	66.0518			2019-12-04 10:54:59
1597	NA	181744	2019-12-04 11:59:59	26.375	-77.575	SST	24	24.01	0	1142	NA	70.2671			2019-12-04 11:59:59
1598	NA	181744	2019-12-04 12:00:00	26.375	-77.575	None	NA	NA	NA	NA	NA	NA			2019-12-04 12:00:00
1599	NA	181744	2019-12-04 21:37:29	26.375	-77.6	Light - Dusk	NA	NA	16	1142	NA	86.3823			2019-12-04 21:37:29
1600	NA	181744	2019-12-05	26.375	-77.6	None	NA	NA	NA	NA	NA	NA	2019-12-05 11:43:00	2019-12-05 22:17:00	2019-12-05
1601	NA	181744	2019-12-05 12:00:00	26.65	-77.675	None	NA	NA	NA	NA	NA	NA			2019-12-05 12:00:00
1602	NA	181744	2019-12-06	26.75	-77.675	None	NA	NA	NA	NA	NA	NA	2019-12-06 11:45:00	2019-12-06 22:17:00	2019-12-06
1603	NA	181744	2019-12-06 06:59:59	26.8	-77.675	SST	23	23.7967	0	45	NA	31.7415			2019-12-06 06:59:59
1604	NA	181744	2019-12-06 11:03:44	26.9	-77.625	Light - Dawn	NA	NA	16	45	NA	78.9119			2019-12-06 11:03:44
1605	NA	181744	2019-12-06 12:00:00	26.9	-77.625	None	NA	NA	NA	NA	NA	NA			2019-12-06 12:00:00
1606	NA	181744	2019-12-06 21:27:29	26.95	-77.6	Light - Dusk	NA	NA	16	45	NA	95.3337			2019-12-06 21:27:29
1607	NA	181744	2019-12-07	26.95	-77.575	None	NA	NA	NA	NA	NA	NA	2019-12-07 11:46:00	2019-12-07 22:16:00	2019-12-07
1608	NA	181744	2019-12-07 03:59:59	26.9	-77.45	SST	24.4	24.25	0	1344	NA	61.7252			2019-12-07 03:59:59
1609	NA	181744	2019-12-07 10:59:59	27	-77.575	Light - Dawn	NA	NA	16	45	NA	79.2591			2019-12-07 10:59:59
1610	NA	181744	2019-12-07 12:00:00	27	-77.575	None	NA	NA	NA	NA	NA	NA			2019-12-07 12:00:00
1611	NA	181744	2019-12-07 21:48:44	26.975	-77.575	Light - Dusk	NA	NA	16	45	NA	96.3989			2019-12-07 21:48:44
1612	NA	181744	2019-12-08	26.975	-77.575	None	NA	NA	NA	NA	NA	NA	2019-12-08 11:47:00	2019-12-08 22:17:00	2019-12-08
1613	NA	181744	2019-12-08 12:00:00	26.925	-77.6	None	NA	NA	NA	NA	NA	NA			2019-12-08 12:00:00
1614	NA	181744	2019-12-09	26.9	-77.625	None	NA	NA	NA	NA	NA	NA	2019-12-09 11:47:00	2019-12-09 22:17:00	2019-12-09
1615	NA	181744	2019-12-09 05:59:59	26.875	-77.575	SST	23.7	23.65	0	45	NA	62.0485			2019-12-09 05:59:59
1616	NA	181744	2019-12-09 11:11:14	26.925	-77.575	Light - Dawn	NA	NA	16	45	NA	91.1876			2019-12-09 11:11:14
1617	NA	181744	2019-12-09 12:00:00	26.925	-77.575	None	NA	NA	NA	NA	NA	NA			2019-12-09 12:00:00
1618	NA	181744	2019-12-09 21:28:44	26.975	-77.5	Light - Dusk	NA	NA	16	1344	NA	91.9632			2019-12-09 21:28:44
1619	NA	181744	2019-12-10	26.975	-77.475	None	NA	NA	NA	NA	NA	NA	2019-12-10 11:48:00	2019-12-10 22:17:00	2019-12-10
1620	NA	181744	2019-12-10 12:00:00	27.025	-77.375	None	NA	NA	NA	NA	NA	NA			2019-12-10 12:00:00
1621	NA	181744	2019-12-11	26.975	-77.275	None	NA	NA	NA	NA	NA	NA	2019-12-11 11:47:00	2019-12-11 22:16:00	2019-12-11
1622	NA	181744	2019-12-11 03:59:59	26.9	-77.175	SST	24.7	24.9333	0	1371	NA	47.6139			2019-12-11 03:59:59
1623	NA	181744	2019-12-11 11:08:44	27.05	-77.25	Light - Dawn	NA	NA	16	1770	NA	65.004			2019-12-11 11:08:44
1624	NA	181744	2019-12-11 12:00:00	27.05	-77.25	None	NA	NA	NA	NA	NA	NA			2019-12-11 12:00:00
1625	NA	181744	2019-12-11 21:27:29	27.075	-77.2	Light - Dusk	NA	NA	16	2266	NA	78.727			2019-12-11 21:27:29
1626	NA	181744	2019-12-12	27.075	-77.175	None	NA	NA	NA	NA	NA	NA	2019-12-12 11:48:00	2019-12-12 22:16:00	2019-12-12
1627	NA	181744	2019-12-12 12:00:00	27.1	-77.15	None	NA	NA	NA	NA	NA	NA			2019-12-12 12:00:00
1628	NA	181744	2019-12-13	27.125	-77.1	None	NA	NA	NA	NA	NA	NA	2019-12-13 11:48:00	2019-12-13 22:16:00	2019-12-13
1629	NA	181744	2019-12-13 12:00:00	27.125	-77.075	None	NA	NA	NA	NA	NA	NA			2019-12-13 12:00:00
1630	NA	181744	2019-12-14	27.125	-77.05	None	NA	NA	NA	NA	NA	NA	2019-12-14 11:49:00	2019-12-14 22:16:00	2019-12-14
1631	NA	181744	2019-12-14 12:00:00	27.15	-77.025	None	NA	NA	NA	NA	NA	NA			2019-12-14 12:00:00
1632	NA	181744	2019-12-15	27.125	-77	None	NA	NA	NA	NA	NA	NA	2019-12-15 11:49:00	2019-12-15 22:16:00	2019-12-15
1633	NA	181744	2019-12-15 07:59:59	27.1	-76.975	SST	25.2	25.1833	0	3277	NA	85.5633			2019-12-15 07:59:59
1634	NA	181744	2019-12-15 11:04:59	27.125	-77	Light - Dawn	NA	NA	16	3277	NA	86.5739			2019-12-15 11:04:59
1635	NA	181744	2019-12-15 12:00:00	27.125	-77	None	NA	NA	NA	NA	NA	NA			2019-12-15 12:00:00
1636	NA	181744	2019-12-15 21:52:29	27.125	-77.025	Light - Dusk	NA	NA	16	2266	NA	71.8072			2019-12-15 21:52:29
1637	NA	181744	2019-12-16	27.125	-77.025	None	NA	NA	NA	NA	NA	NA	2019-12-16 11:50:00	2019-12-16 22:16:00	2019-12-16
1638	NA	181744	2019-12-16 12:00:00	27.125	-76.975	None	NA	NA	NA	NA	NA	NA			2019-12-16 12:00:00
1639	NA	181744	2019-12-17	27.125	-76.95	None	NA	NA	NA	NA	NA	NA	2019-12-17 11:50:00	2019-12-17 22:17:00	2019-12-17
1640	NA	181744	2019-12-17 11:01:14	27.125	-76.925	Light - Dawn	NA	NA	16	3277	NA	92.7239			2019-12-17 11:01:14
1641	NA	181744	2019-12-17 12:00:00	27.125	-76.925	None	NA	NA	NA	NA	NA	NA			2019-12-17 12:00:00
1642	NA	181744	2019-12-17 12:59:59	27.125	-76.925	SST	25	24.9388	0	3277	NA	87.7075			2019-12-17 12:59:59
1643	NA	181744	2019-12-17 21:53:44	27.125	-76.925	Light - Dusk	NA	NA	16	3277	NA	77.7706			2019-12-17 21:53:44
1644	NA	181744	2019-12-18	27.125	-76.925	None	NA	NA	NA	NA	NA	NA	2019-12-18 11:51:00	2019-12-18 22:17:00	2019-12-18
1645	NA	181744	2019-12-18 12:00:00	27.15	-76.9	None	NA	NA	NA	NA	NA	NA			2019-12-18 12:00:00
1646	NA	181744	2019-12-19	27.15	-76.875	None	NA	NA	NA	NA	NA	NA	2019-12-19 11:51:00	2019-12-19 22:17:00	2019-12-19
1647	NA	181744	2019-12-19 10:59:59	27.125	-76.875	SST	25.3	24.725	0	3277	NA	46.8123			2019-12-19 10:59:59
1648	NA	181744	2019-12-19 11:07:29	27.125	-76.875	Light - Dawn	NA	NA	16	3277	NA	71.1164			2019-12-19 11:07:29
1649	NA	181744	2019-12-19 12:00:00	27.125	-76.875	None	NA	NA	NA	NA	NA	NA			2019-12-19 12:00:00
1650	NA	181744	2019-12-19 21:51:14	27.15	-76.875	Light - Dusk	NA	NA	16	3277	NA	94.8023			2019-12-19 21:51:14
1651	NA	181744	2019-12-20	27.15	-76.875	None	NA	NA	NA	NA	NA	NA	2019-12-20 11:52:00	2019-12-20 22:17:00	2019-12-20
1652	NA	181744	2019-12-20 12:00:00	27.175	-76.925	None	NA	NA	NA	NA	NA	NA			2019-12-20 12:00:00
1653	NA	181744	2019-12-21	27.2	-77.025	None	NA	NA	NA	NA	NA	NA	2019-12-21 11:53:00	2019-12-21 22:18:00	2019-12-21
1654	NA	181744	2019-12-21 05:59:59	27.2	-77.075	SST	24.1	23.8575	0	2266	NA	68.3729			2019-12-21 05:59:59
1655	NA	181744	2019-12-21 11:08:44	27.2	-77.075	Light - Dawn	NA	NA	16	2266	NA	83.4659			2019-12-21 11:08:44
1656	NA	181744	2019-12-21 12:00:00	27.2	-77.075	None	NA	NA	NA	NA	NA	NA			2019-12-21 12:00:00
1657	NA	181744	2019-12-21 21:58:44	27.175	-77.1	Light - Dusk	NA	NA	16	2266	NA	89.0631			2019-12-21 21:58:44
1658	NA	181744	2019-12-22	27.175	-77.1	None	NA	NA	NA	NA	NA	NA	2019-12-22 11:54:00	2019-12-22 22:19:00	2019-12-22
1659	NA	181744	2019-12-22 12:00:00	27.15	-77.175	None	NA	NA	NA	NA	NA	NA			2019-12-22 12:00:00
1660	NA	181744	2019-12-23	27.125	-77.275	None	NA	NA	NA	NA	NA	NA	2019-12-23 11:55:00	2019-12-23 22:21:00	2019-12-23
1661	NA	181744	2019-12-23 11:12:29	27.075	-77.35	Light - Dawn	NA	NA	16	1770	NA	68.0559			2019-12-23 11:12:29
1662	NA	181744	2019-12-23 11:59:59	27.075	-77.35	SST	24	24.03	0	1770	NA	60.1828			2019-12-23 11:59:59
1663	NA	181744	2019-12-23 12:00:00	27.075	-77.35	None	NA	NA	NA	NA	NA	NA			2019-12-23 12:00:00
1664	NA	181744	2019-12-23 22:08:44	27.1	-77.4	Light - Dusk	NA	NA	16	1770	NA	80.1183			2019-12-23 22:08:44
1665	NA	181744	2019-12-24	27.1	-77.425	None	NA	NA	NA	NA	NA	NA	2019-12-24 11:56:00	2019-12-24 22:22:00	2019-12-24
1666	NA	181744	2019-12-24 12:00:00	27.1	-77.5	None	NA	NA	NA	NA	NA	NA			2019-12-24 12:00:00
1667	NA	181744	2019-12-25	27.05	-77.575	None	NA	NA	NA	NA	NA	NA	2019-12-25 11:57:00	2019-12-25 22:23:00	2019-12-25
1668	NA	181744	2019-12-25 08:59:59	26.925	-77.575	SST	23.3	23.0637	0	45	NA	64.2268			2019-12-25 08:59:59
1669	NA	181744	2019-12-25 11:09:59	26.925	-77.575	Light - Dawn	NA	NA	16	45	NA	53.036			2019-12-25 11:09:59
1670	NA	181744	2019-12-25 12:00:00	26.925	-77.575	None	NA	NA	NA	NA	NA	NA			2019-12-25 12:00:00
1671	NA	181744	2019-12-25 21:08:44	26.975	-77.6	Light - Dusk	NA	NA	16	45	NA	80.6457			2019-12-25 21:08:44
1672	NA	181744	2019-12-26	27	-77.625	None	NA	NA	NA	NA	NA	NA	2019-12-26 11:57:00	2019-12-26 22:24:00	2019-12-26
1673	NA	181744	2019-12-26 12:00:00	27.05	-77.65	None	NA	NA	NA	NA	NA	NA			2019-12-26 12:00:00
1674	NA	181744	2019-12-27	27.05	-77.675	None	NA	NA	NA	NA	NA	NA	2019-12-27 11:58:00	2019-12-27 22:25:00	2019-12-27
1675	NA	181744	2019-12-27 07:59:59	27.1	-77.775	SST	23.5	23.64	0	885	NA	60.3147			2019-12-27 07:59:59
1676	NA	181744	2019-12-27 11:09:59	27.075	-77.675	Light - Dawn	NA	NA	16	1269	NA	89.3662			2019-12-27 11:09:59
1677	NA	181744	2019-12-27 12:00:00	27.075	-77.675	None	NA	NA	NA	NA	NA	NA			2019-12-27 12:00:00
1678	NA	181744	2019-12-27 22:09:59	27.05	-77.6	Light - Dusk	NA	NA	16	1269	NA	89.7603			2019-12-27 22:09:59
1679	NA	181744	2019-12-28	27.05	-77.6	None	NA	NA	NA	NA	NA	NA	2019-12-28 11:58:00	2019-12-28 22:25:00	2019-12-28
1680	NA	181744	2019-12-28 12:00:00	27.025	-77.6	None	NA	NA	NA	NA	NA	NA			2019-12-28 12:00:00
1681	NA	181744	2019-12-29	26.95	-77.575	None	NA	NA	NA	NA	NA	NA	2019-12-29 11:58:00	2019-12-29 22:26:00	2019-12-29
1682	NA	181744	2019-12-29 07:59:59	26.925	-77.55	SST	23.5	23.7767	0	45	NA	29.5409			2019-12-29 07:59:59
1683	NA	181744	2019-12-29 11:07:29	26.925	-77.55	Light - Dawn	NA	NA	16	45	NA	81.0909			2019-12-29 11:07:29
1684	NA	181744	2019-12-29 12:00:00	26.925	-77.55	None	NA	NA	NA	NA	NA	NA			2019-12-29 12:00:00
1685	NA	181744	2019-12-29 22:02:29	26.975	-77.475	Light - Dusk	NA	NA	16	1344	NA	97.2207			2019-12-29 22:02:29
1686	NA	181744	2019-12-30	26.975	-77.475	None	NA	NA	NA	NA	NA	NA	2019-12-30 11:58:00	2019-12-30 22:26:00	2019-12-30
1687	NA	181744	2019-12-30 12:00:00	27	-77.375	None	NA	NA	NA	NA	NA	NA			2019-12-30 12:00:00
1688	NA	181744	2019-12-31	26.95	-77.325	None	NA	NA	NA	NA	NA	NA	2019-12-31 11:58:00	2019-12-31 22:26:00	2019-12-31
1689	NA	181744	2019-12-31 08:59:59	26.9	-77.325	SST	23.7	24.8	0	1344	NA	5.58152			2019-12-31 08:59:59
1690	NA	181744	2019-12-31 11:11:14	26.9	-77.3	Light - Dawn	NA	NA	16	1344	NA	71.5193			2019-12-31 11:11:14
1691	NA	181744	2019-12-31 12:00:00	26.9	-77.3	None	NA	NA	NA	NA	NA	NA			2019-12-31 12:00:00
1692	NA	181744	2019-12-31 22:11:14	26.9	-77.175	Light - Dusk	NA	NA	16	1371	NA	96.8631			2019-12-31 22:11:14
1693	NA	181744	2020-01-01	26.9	-77.175	None	NA	NA	NA	NA	NA	NA	2020-01-01 11:57:00	2020-01-01 22:26:00	2020-01-01
1694	NA	181744	2020-01-01 12:00:00	26.875	-77.1	None	NA	NA	NA	NA	NA	NA			2020-01-01 12:00:00
1695	NA	181744	2020-01-02	26.8	-77.1	None	NA	NA	NA	NA	NA	NA	2020-01-02 11:57:00	2020-01-02 22:27:00	2020-01-02
1696	NA	181744	2020-01-02 05:59:59	26.7	-77.125	SST	24	24.3	0	1141	NA	21.5127			2020-01-02 05:59:59
1697	NA	181744	2020-01-02 11:08:44	26.75	-77.05	Light - Dawn	NA	NA	16	1371	NA	85.2714			2020-01-02 11:08:44
1698	NA	181744	2020-01-02 12:00:00	26.75	-77.05	None	NA	NA	NA	NA	NA	NA			2020-01-02 12:00:00
1699	NA	181744	2020-01-02 22:11:14	26.775	-76.9	Light - Dusk	NA	NA	16	2144	NA	90.9277			2020-01-02 22:11:14
1700	NA	181744	2020-01-03	26.775	-76.9	None	NA	NA	NA	NA	NA	NA	2020-01-03 11:56:00	2020-01-03 22:27:00	2020-01-03
1701	NA	181744	2020-01-03 12:00:00	26.8	-76.8	None	NA	NA	NA	NA	NA	NA			2020-01-03 12:00:00
1702	NA	181744	2020-01-04	26.775	-76.725	None	NA	NA	NA	NA	NA	NA	2020-01-04 11:56:00	2020-01-04 22:27:00	2020-01-04
1703	NA	181744	2020-01-04 11:11:14	26.775	-76.675	Light - Dawn	NA	NA	48	5013	NA	36.4747			2020-01-04 11:11:14
1704	NA	181744	2020-01-04 11:59:59	26.775	-76.675	SST	25.1	25.105	0	5013	NA	86.9325			2020-01-04 11:59:59
1705	NA	181744	2020-01-04 12:00:00	26.775	-76.675	None	NA	NA	NA	NA	NA	NA			2020-01-04 12:00:00
1706	NA	181744	2020-01-04 22:01:14	26.775	-76.75	Light - Dusk	NA	NA	16	2144	NA	55.0006			2020-01-04 22:01:14
1707	NA	181744	2020-01-05	26.775	-76.75	None	NA	NA	NA	NA	NA	NA	2020-01-05 11:56:00	2020-01-05 22:28:00	2020-01-05
1708	NA	181744	2020-01-05 12:00:00	26.8	-76.725	None	NA	NA	NA	NA	NA	NA			2020-01-05 12:00:00
1709	NA	181744	2020-01-06	26.85	-76.7	None	NA	NA	NA	NA	NA	NA	2020-01-06 11:56:00	2020-01-06 22:28:00	2020-01-06
1710	NA	181744	2020-01-06 09:59:59	26.875	-76.65	SST	24.9	24.9075	0	5013	NA	77.8396			2020-01-06 09:59:59
1711	NA	181744	2020-01-06 11:24:59	26.875	-76.65	Light - Dawn	NA	NA	16	5013	NA	86.5564			2020-01-06 11:24:59
1712	NA	181744	2020-01-06 12:00:00	26.875	-76.65	None	NA	NA	NA	NA	NA	NA			2020-01-06 12:00:00
1713	NA	181744	2020-01-06 22:41:14	26.85	-76.6	Light - Dusk	NA	NA	208	5013	NA	99.4288			2020-01-06 22:41:14
1714	NA	181744	2020-01-07	26.85	-76.6	None	NA	NA	NA	NA	NA	NA	2020-01-07 11:56:00	2020-01-07 22:28:00	2020-01-07
1715	NA	181744	2020-01-07 12:00:00	26.825	-76.55	None	NA	NA	NA	NA	NA	NA			2020-01-07 12:00:00
1716	NA	181744	2020-01-08	26.85	-76.5	None	NA	NA	NA	NA	NA	NA	2020-01-08 11:56:00	2020-01-08 22:29:00	2020-01-08
1717	NA	181744	2020-01-08 09:59:59	26.85	-76.525	SST	25.2	24.9875	0	5013	NA	70.2509			2020-01-08 09:59:59
1718	NA	181744	2020-01-08 12:00:00	26.85	-76.525	None	NA	NA	NA	NA	NA	NA			2020-01-08 12:00:00
1719	NA	181744	2020-01-08 14:16:14	26.85	-76.5	Light - Dawn	NA	NA	400	4937	NA	0.1			2020-01-08 14:16:14
1720	NA	181744	2020-01-08 17:33:44	26.85	-76.475	Light - Dusk	NA	NA	432	4937	NA	0.1			2020-01-08 17:33:44
1721	NA	181744	2020-01-09	26.825	-76.425	None	NA	NA	NA	NA	NA	NA	2020-01-09 11:55:00	2020-01-09 22:29:00	2020-01-09
1722	NA	181744	2020-01-09 12:00:00	26.8	-76.375	None	NA	NA	NA	NA	NA	NA			2020-01-09 12:00:00
1723	NA	181744	2020-01-10	26.825	-76.375	None	NA	NA	NA	NA	NA	NA	2020-01-10 11:55:00	2020-01-10 22:30:00	2020-01-10
1724	NA	181744	2020-01-10 05:59:59	26.875	-76.4	SST	25	24.8725	0	4937	NA	70.507			2020-01-10 05:59:59
1725	NA	181744	2020-01-10 11:58:44	26.875	-76.3	Light - Dawn	NA	NA	272	4937	NA	0.1			2020-01-10 11:58:44
1726	NA	181744	2020-01-10 12:00:00	26.875	-76.3	None	NA	NA	NA	NA	NA	NA			2020-01-10 12:00:00
1727	NA	181744	2020-01-10 22:28:44	26.9	-76.15	Light - Dusk	NA	NA	208	4884	NA	0.227868			2020-01-10 22:28:44
1728	NA	181744	2020-01-11	26.9	-76.15	None	NA	NA	NA	NA	NA	NA	2020-01-11 11:55:00	2020-01-11 22:29:00	2020-01-11
1729	NA	181744	2020-01-11 09:59:59	27.1	-76.375	SST	24.8	24.6758	0	4958	NA	73.4168			2020-01-11 09:59:59
1730	NA	181744	2020-01-11 11:28:44	27.1	-76.4	Light - Dawn	NA	NA	304	4958	NA	0.1			2020-01-11 11:28:44
1731	NA	181744	2020-01-11 12:00:00	27.1	-76.4	None	NA	NA	NA	NA	NA	NA			2020-01-11 12:00:00
1732	NA	181744	2020-01-11 22:24:59	27.075	-76.575	Light - Dusk	NA	NA	304	5004	NA	0.1			2020-01-11 22:24:59
1733	NA	181744	2020-01-12	27.075	-76.575	None	NA	NA	NA	NA	NA	NA	2020-01-12 11:57:00	2020-01-12 22:31:00	2020-01-12
1734	NA	181744	2020-01-12 12:00:00	27.075	-76.7	None	NA	NA	NA	NA	NA	NA			2020-01-12 12:00:00
1735	NA	181744	2020-01-13	27.075	-76.825	None	NA	NA	NA	NA	NA	NA	2020-01-13 11:58:00	2020-01-13 22:33:00	2020-01-13
1736	NA	181744	2020-01-13 08:59:59	27.05	-76.9	SST	24.8	24.8163	0	3277	NA	82.8787			2020-01-13 08:59:59
1737	NA	181744	2020-01-13 11:18:44	27.05	-76.925	Light - Dawn	NA	NA	16	3277	NA	83.0955			2020-01-13 11:18:44
1738	NA	181744	2020-01-13 12:00:00	27.05	-76.925	None	NA	NA	NA	NA	NA	NA			2020-01-13 12:00:00
1739	NA	181744	2020-01-13 22:01:14	27.025	-77	Light - Dusk	NA	NA	16	3277	NA	55.5307			2020-01-13 22:01:14
1740	NA	181744	2020-01-14	27.025	-77.025	None	NA	NA	NA	NA	NA	NA	2020-01-14 11:58:00	2020-01-14 22:35:00	2020-01-14
1741	NA	181744	2020-01-14 12:00:00	26.975	-77.05	None	NA	NA	NA	NA	NA	NA			2020-01-14 12:00:00
1742	NA	181744	2020-01-15	26.925	-77.125	None	NA	NA	NA	NA	NA	NA	2020-01-15 11:59:00	2020-01-15 22:36:00	2020-01-15
1743	NA	181744	2020-01-15 11:14:59	26.875	-77.325	Light - Dawn	NA	NA	16	1344	NA	79.111			2020-01-15 11:14:59
1744	NA	181744	2020-01-15 11:59:59	26.875	-77.325	SST	23.7	23.755	0	1344	NA	37.6222			2020-01-15 11:59:59
1745	NA	181744	2020-01-15 12:00:00	26.875	-77.325	None	NA	NA	NA	NA	NA	NA			2020-01-15 12:00:00
1746	NA	181744	2020-01-15 22:26:14	26.9	-77.2	Light - Dusk	NA	NA	16	1371	NA	92.4665			2020-01-15 22:26:14
1747	NA	181744	2020-01-16	26.9	-77.2	None	NA	NA	NA	NA	NA	NA	2020-01-16 11:59:00	2020-01-16 22:37:00	2020-01-16
1748	NA	181744	2020-01-16 12:00:00	26.95	-77.15	None	NA	NA	NA	NA	NA	NA			2020-01-16 12:00:00
1749	NA	181744	2020-01-17	26.925	-77.2	None	NA	NA	NA	NA	NA	NA	2020-01-17 11:59:00	2020-01-17 22:38:00	2020-01-17
1750	NA	181744	2020-01-17 11:06:14	26.9	-77.35	Light - Dawn	NA	NA	16	1344	NA	76.2751			2020-01-17 11:06:14
1751	NA	181744	2020-01-17 12:00:00	26.9	-77.35	None	NA	NA	NA	NA	NA	NA			2020-01-17 12:00:00
1752	NA	181744	2020-01-17 12:59:59	26.9	-77.35	SST	23.7	23.5225	0	1344	NA	48.7777			2020-01-17 12:59:59
1753	NA	181744	2020-01-17 22:17:29	26.925	-77.4	Light - Dusk	NA	NA	16	1344	NA	94.7539			2020-01-17 22:17:29
1754	NA	181744	2020-01-18	26.925	-77.4	None	NA	NA	NA	NA	NA	NA	2020-01-18 11:59:00	2020-01-18 22:40:00	2020-01-18
1755	NA	181744	2020-01-18 12:00:00	26.875	-77.525	None	NA	NA	NA	NA	NA	NA			2020-01-18 12:00:00
1756	NA	181744	2020-01-19	26.4	-77.6	None	NA	NA	NA	NA	NA	NA	2020-01-19 11:59:00	2020-01-19 22:42:00	2020-01-19
1757	NA	181744	2020-01-19 09:59:59	26.375	-77.575	SST	23	22.9325	0	1142	NA	63.77			2020-01-19 09:59:59
1758	NA	181744	2020-01-19 10:59:59	26.375	-77.575	Light - Dawn	NA	NA	16	1142	NA	86.3281			2020-01-19 10:59:59
1759	NA	181744	2020-01-19 12:00:00	26.375	-77.575	None	NA	NA	NA	NA	NA	NA			2020-01-19 12:00:00
1760	NA	181744	2020-01-19 21:43:44	26.35	-77.575	Light - Dusk	NA	NA	16	1142	NA	97.2713			2020-01-19 21:43:44
1761	NA	181744	2020-01-20	26.35	-77.575	None	NA	NA	NA	NA	NA	NA	2020-01-20 11:59:00	2020-01-20 22:43:00	2020-01-20
1762	NA	181744	2020-01-20 12:00:00	26.425	-77.6	None	NA	NA	NA	NA	NA	NA			2020-01-20 12:00:00
1763	NA	181744	2020-01-21	26.4	-77.55	None	NA	NA	NA	NA	NA	NA	2020-01-21 11:58:00	2020-01-21 22:44:00	2020-01-21
1764	NA	181744	2020-01-21 10:59:59	26.375	-77.475	SST	22.9	22.7058	0	503	NA	66.7352			2020-01-21 10:59:59
1765	NA	181744	2020-01-21 11:11:14	26.375	-77.475	Light - Dawn	NA	NA	16	503	NA	37.7341			2020-01-21 11:11:14
1766	NA	181744	2020-01-21 12:00:00	26.375	-77.475	None	NA	NA	NA	NA	NA	NA			2020-01-21 12:00:00
1767	NA	181744	2020-01-21 22:23:44	26.35	-77.55	Light - Dusk	NA	NA	16	1142	NA	87.6904			2020-01-21 22:23:44
1768	NA	181744	2020-01-22	26.35	-77.55	None	NA	NA	NA	NA	NA	NA	2020-01-22 11:58:00	2020-01-22 22:45:00	2020-01-22
1769	NA	181744	2020-01-22 12:00:00	26.45	-77.55	None	NA	NA	NA	NA	NA	NA			2020-01-22 12:00:00
1770	NA	181744	2020-01-23	26.475	-77.525	None	NA	NA	NA	NA	NA	NA	2020-01-23 11:58:00	2020-01-23 22:45:00	2020-01-23
1771	NA	181744	2020-01-23 06:59:59	26.45	-77.475	SST	22	22.2233	0	503	NA	59.9445			2020-01-23 06:59:59
1772	NA	181744	2020-01-23 11:03:44	26.45	-77.425	Light - Dawn	NA	NA	16	503	NA	61.2625			2020-01-23 11:03:44
1773	NA	181744	2020-01-23 12:00:00	26.45	-77.425	None	NA	NA	NA	NA	NA	NA			2020-01-23 12:00:00
1774	NA	181744	2020-01-23 21:47:29	26.4	-77.475	Light - Dusk	NA	NA	16	503	NA	98.4248			2020-01-23 21:47:29
1775	NA	181744	2020-01-24	26.425	-77.475	None	NA	NA	NA	NA	NA	NA	2020-01-24 11:57:00	2020-01-24 22:46:00	2020-01-24
1776	NA	181744	2020-01-24 12:00:00	26.55	-77.575	None	NA	NA	NA	NA	NA	NA			2020-01-24 12:00:00
1777	NA	181744	2020-01-25	26.6	-77.575	None	NA	NA	NA	NA	NA	NA	2020-01-25 11:58:00	2020-01-25 22:47:00	2020-01-25
1778	NA	181744	2020-01-25 05:59:59	26.65	-77.575	SST	21.8	22.0925	0	2	NA	30.9592			2020-01-25 05:59:59
1779	NA	181744	2020-01-25 11:07:29	26.6	-77.375	Light - Dawn	NA	NA	16	337	NA	43.6063			2020-01-25 11:07:29
1780	NA	181744	2020-01-25 12:00:00	26.6	-77.375	None	NA	NA	NA	NA	NA	NA			2020-01-25 12:00:00
1781	NA	181744	2020-01-25 22:31:14	26.9	-77.6	Light - Dusk	NA	NA	16	45	NA	91.5727			2020-01-25 22:31:14
1782	NA	181744	2020-01-26	26.875	-77.575	None	NA	NA	NA	NA	NA	NA	2020-01-26 11:58:00	2020-01-26 22:47:00	2020-01-26
1783	NA	181744	2020-01-26 12:00:00	26.825	-77.6	None	NA	NA	NA	NA	NA	NA			2020-01-26 12:00:00
1784	NA	181744	2020-01-27	26.875	-77.575	None	NA	NA	NA	NA	NA	NA	2020-01-27 11:58:00	2020-01-27 22:48:00	2020-01-27
1785	NA	181744	2020-01-27 03:59:59	26.875	-77.525	SST	22.7	22.4317	0	45	NA	61.0022			2020-01-27 03:59:59
1786	NA	181744	2020-01-27 11:11:14	26.95	-77.525	Light - Dawn	NA	NA	16	45	NA	83.4391			2020-01-27 11:11:14
1787	NA	181744	2020-01-27 12:00:00	26.95	-77.525	None	NA	NA	NA	NA	NA	NA			2020-01-27 12:00:00
1788	NA	181744	2020-01-27 22:24:59	27.05	-77.4	Light - Dusk	NA	NA	16	1770	NA	76.902			2020-01-27 22:24:59
1789	NA	181744	2020-01-28	27.05	-77.4	None	NA	NA	NA	NA	NA	NA	2020-01-28 11:57:00	2020-01-28 22:47:00	2020-01-28
1790	NA	181744	2020-01-28 12:00:00	27.1	-77.325	None	NA	NA	NA	NA	NA	NA			2020-01-28 12:00:00
1791	NA	181744	2020-01-29	27.125	-77.275	None	NA	NA	NA	NA	NA	NA	2020-01-29 11:56:00	2020-01-29 22:48:00	2020-01-29
1792	NA	181744	2020-01-29 12:00:00	27.15	-77.2	None	NA	NA	NA	NA	NA	NA			2020-01-29 12:00:00
1793	NA	181744	2020-01-30	27.15	-77.175	None	NA	NA	NA	NA	NA	NA	2020-01-30 11:55:00	2020-01-30 22:48:00	2020-01-30
1794	NA	181744	2020-01-30 12:00:00	27.15	-77.15	None	NA	NA	NA	NA	NA	NA			2020-01-30 12:00:00
1795	NA	181744	2020-01-31	27.1	-77.125	None	NA	NA	NA	NA	NA	NA	2020-01-31 11:54:00	2020-01-31 22:49:00	2020-01-31
1796	NA	181744	2020-01-31 08:59:59	26.95	-77.125	SST	23.5	23.555	0	1371	NA	44.4056			2020-01-31 08:59:59
1797	NA	181744	2020-01-31 11:06:14	26.95	-77.1	Light - Dawn	NA	NA	16	1371	NA	84.2174			2020-01-31 11:06:14
1798	NA	181744	2020-01-31 12:00:00	26.95	-77.1	None	NA	NA	NA	NA	NA	NA			2020-01-31 12:00:00
1799	NA	181744	2020-01-31 22:39:59	27.125	-77.075	Light - Dusk	NA	NA	16	2266	NA	97.9811			2020-01-31 22:39:59
1800	NA	181744	2020-02-01	27.125	-77.075	None	NA	NA	NA	NA	NA	NA	2020-02-01 11:54:00	2020-02-01 22:49:00	2020-02-01
1801	NA	181744	2020-02-01 12:00:00	27.15	-77.025	None	NA	NA	NA	NA	NA	NA			2020-02-01 12:00:00
1802	NA	181744	2020-02-02	27.125	-77.025	None	NA	NA	NA	NA	NA	NA	2020-02-02 11:53:00	2020-02-02 22:50:00	2020-02-02
1803	NA	181744	2020-02-02 10:59:59	26.95	-77.1	SST	23.5	23.4025	0	1371	NA	57.4005			2020-02-02 10:59:59
1804	NA	181744	2020-02-02 11:12:29	26.95	-77.1	Light - Dawn	NA	NA	16	1371	NA	84.6845			2020-02-02 11:12:29
1805	NA	181744	2020-02-02 12:00:00	26.95	-77.1	None	NA	NA	NA	NA	NA	NA			2020-02-02 12:00:00
1806	NA	181744	2020-02-02 22:33:44	27.15	-76.975	Light - Dusk	NA	NA	16	3277	NA	74.2375			2020-02-02 22:33:44
1807	NA	181744	2020-02-03	27.15	-76.975	None	NA	NA	NA	NA	NA	NA	2020-02-03 11:52:00	2020-02-03 22:50:00	2020-02-03
1808	NA	181744	2020-02-03 12:00:00	27.175	-76.925	None	NA	NA	NA	NA	NA	NA			2020-02-03 12:00:00
1809	NA	181744	2020-02-04	27.325	-76.825	None	NA	NA	NA	NA	NA	NA	2020-02-04 11:51:00	2020-02-04 22:50:00	2020-02-04
1810	NA	181744	2020-02-04 07:59:59	27.375	-76.8	SST	23	23.83	0	1743	NA	25.9167			2020-02-04 07:59:59
1811	NA	181744	2020-02-04 11:14:59	27.375	-76.8	Light - Dawn	NA	NA	16	1743	NA	76.2543			2020-02-04 11:14:59
1812	NA	181744	2020-02-04 12:00:00	27.375	-76.8	None	NA	NA	NA	NA	NA	NA			2020-02-04 12:00:00
1813	NA	181744	2020-02-04 22:08:44	27.25	-76.85	Light - Dusk	NA	NA	16	1743	NA	70.1578			2020-02-04 22:08:44
1814	NA	181744	2020-02-05	27.225	-76.85	None	NA	NA	NA	NA	NA	NA	2020-02-05 11:51:00	2020-02-05 22:51:00	2020-02-05
1815	NA	181744	2020-02-05 12:00:00	27.15	-76.8	None	NA	NA	NA	NA	NA	NA			2020-02-05 12:00:00
1816	NA	181744	2020-02-06	27.175	-76.7	None	NA	NA	NA	NA	NA	NA	2020-02-06 11:50:00	2020-02-06 22:51:00	2020-02-06
1817	NA	181744	2020-02-06 07:59:59	27.25	-76.65	SST	23.5	23.68	0	4650	NA	54.5835			2020-02-06 07:59:59
1818	NA	181744	2020-02-06 11:19:59	27.2	-76.65	Light - Dawn	NA	NA	16	5004	NA	87.7999			2020-02-06 11:19:59
1819	NA	181744	2020-02-06 12:00:00	27.2	-76.65	None	NA	NA	NA	NA	NA	NA			2020-02-06 12:00:00
1820	NA	181744	2020-02-06 22:39:59	27.025	-76.675	Light - Dusk	NA	NA	16	5004	NA	94.1025			2020-02-06 22:39:59
1821	NA	181744	2020-02-07	27.025	-76.675	None	NA	NA	NA	NA	NA	NA	2020-02-07 11:49:00	2020-02-07 22:52:00	2020-02-07
1822	NA	181744	2020-02-07 12:00:00	26.925	-76.7	None	NA	NA	NA	NA	NA	NA			2020-02-07 12:00:00
1823	NA	181744	2020-02-08	26.825	-76.675	None	NA	NA	NA	NA	NA	NA	2020-02-08 11:48:00	2020-02-08 22:53:00	2020-02-08
1824	NA	181744	2020-02-08 09:59:59	26.825	-76.7	SST	24.4	23.7533	0	5013	NA	45.5697			2020-02-08 09:59:59
1825	NA	181744	2020-02-08 11:21:14	26.825	-76.7	Light - Dawn	NA	NA	16	5013	NA	95.4195			2020-02-08 11:21:14
1826	NA	181744	2020-02-08 12:00:00	26.825	-76.7	None	NA	NA	NA	NA	NA	NA			2020-02-08 12:00:00
1827	NA	181744	2020-02-08 22:41:14	26.75	-76.65	Light - Dusk	NA	NA	176	5013	NA	0.128319			2020-02-08 22:41:14
1828	NA	181744	2020-02-09	26.75	-76.65	None	NA	NA	NA	NA	NA	NA	2020-02-09 11:47:00	2020-02-09 22:54:00	2020-02-09
1829	NA	181744	2020-02-09 12:00:00	26.75	-76.625	None	NA	NA	NA	NA	NA	NA			2020-02-09 12:00:00
1830	NA	181744	2020-02-10	26.7	-76.6	None	NA	NA	NA	NA	NA	NA	2020-02-10 11:46:00	2020-02-10 22:55:00	2020-02-10
1831	NA	181744	2020-02-10 03:59:59	26.7	-76.6	SST	24	23.825	0	4907	NA	69.227			2020-02-10 03:59:59
1832	NA	181744	2020-02-10 11:02:29	26.8	-76.6	Light - Dawn	NA	NA	16	5013	NA	64.6403			2020-02-10 11:02:29
1833	NA	181744	2020-02-10 12:00:00	26.8	-76.6	None	NA	NA	NA	NA	NA	NA			2020-02-10 12:00:00
1834	NA	181744	2020-02-10 22:23:44	26.85	-76.65	Light - Dusk	NA	NA	336	5013	NA	75.7097			2020-02-10 22:23:44
1835	NA	181744	2020-02-11	26.85	-76.65	None	NA	NA	NA	NA	NA	NA	2020-02-11 11:46:00	2020-02-11 22:55:00	2020-02-11
1836	NA	181744	2020-02-11 12:00:00	26.9	-76.7	None	NA	NA	NA	NA	NA	NA			2020-02-11 12:00:00
1837	NA	181744	2020-02-12	27	-76.8	None	NA	NA	NA	NA	NA	NA	2020-02-12 11:46:00	2020-02-12 22:56:00	2020-02-12
1838	NA	181744	2020-02-12 10:59:59	27.075	-76.95	SST	24.4	23.8521	0	3277	NA	60.4641			2020-02-12 10:59:59
1839	NA	181744	2020-02-12 11:12:29	27.075	-76.95	Light - Dawn	NA	NA	16	3277	NA	78.1624			2020-02-12 11:12:29
1840	NA	181744	2020-02-12 12:00:00	27.075	-76.95	None	NA	NA	NA	NA	NA	NA			2020-02-12 12:00:00
1841	NA	181744	2020-02-12 21:58:44	27.05	-76.925	Light - Dusk	NA	NA	16	3277	NA	92.6092			2020-02-12 21:58:44
1842	NA	181744	2020-02-13	27.05	-76.925	None	NA	NA	NA	NA	NA	NA	2020-02-13 11:46:00	2020-02-13 22:58:00	2020-02-13
1843	NA	181744	2020-02-13 12:00:00	27.075	-77.025	None	NA	NA	NA	NA	NA	NA			2020-02-13 12:00:00
1844	NA	181744	2020-02-14	27.125	-77.125	None	NA	NA	NA	NA	NA	NA	2020-02-14 11:46:00	2020-02-14 22:59:00	2020-02-14
1845	NA	181744	2020-02-14 11:03:44	27.175	-77.3	Light - Dawn	NA	NA	16	1770	NA	93.2738			2020-02-14 11:03:44
1846	NA	181744	2020-02-14 11:59:59	27.175	-77.3	SST	24.5	24.26	0	1770	NA	64.7741			2020-02-14 11:59:59
1847	NA	181744	2020-02-14 12:00:00	27.175	-77.3	None	NA	NA	NA	NA	NA	NA			2020-02-14 12:00:00
1848	NA	181744	2020-02-14 22:08:44	27.125	-77.2	Light - Dusk	NA	NA	16	2266	NA	82.6664			2020-02-14 22:08:44
1849	NA	181744	2020-02-15	27.125	-77.2	None	NA	NA	NA	NA	NA	NA	2020-02-15 11:45:00	2020-02-15 23:00:00	2020-02-15
1850	NA	181744	2020-02-15 12:00:00	27.125	-77.2	None	NA	NA	NA	NA	NA	NA			2020-02-15 12:00:00
1851	NA	181744	2020-02-16	27.125	-77.225	None	NA	NA	NA	NA	NA	NA	2020-02-16 11:45:00	2020-02-16 23:01:00	2020-02-16
1852	NA	181744	2020-02-16 10:57:29	27.15	-77.3	Light - Dawn	NA	NA	16	1770	NA	84.3067			2020-02-16 10:57:29
1853	NA	181744	2020-02-16 11:59:59	27.15	-77.3	SST	25.2	24.515	0	1770	NA	33.7632			2020-02-16 11:59:59
1854	NA	181744	2020-02-16 12:00:00	27.15	-77.3	None	NA	NA	NA	NA	NA	NA			2020-02-16 12:00:00
1855	NA	181744	2020-02-16 21:57:29	27.125	-77.275	Light - Dusk	NA	NA	16	1770	NA	96.615			2020-02-16 21:57:29
1856	NA	181744	2020-02-17	27.125	-77.275	None	NA	NA	NA	NA	NA	NA	2020-02-17 11:44:00	2020-02-17 23:02:00	2020-02-17
1857	NA	181744	2020-02-17 12:00:00	27.125	-77.275	None	NA	NA	NA	NA	NA	NA			2020-02-17 12:00:00
1858	NA	181744	2020-02-18	27.1	-77.3	None	NA	NA	NA	NA	NA	NA	2020-02-18 11:43:00	2020-02-18 23:02:00	2020-02-18
1859	NA	181744	2020-02-18 11:02:29	27.1	-77.35	Light - Dawn	NA	NA	16	1770	NA	92.4022			2020-02-18 11:02:29
1860	NA	181744	2020-02-18 11:59:59	27.1	-77.35	SST	25.1	24.83	0	1770	NA	61.124			2020-02-18 11:59:59
1861	NA	181744	2020-02-18 12:00:00	27.1	-77.35	None	NA	NA	NA	NA	NA	NA			2020-02-18 12:00:00
1862	NA	181744	2020-02-18 22:33:44	27.125	-77.35	Light - Dusk	NA	NA	16	1770	NA	86.727			2020-02-18 22:33:44
1863	NA	181744	2020-02-19	27.125	-77.35	None	NA	NA	NA	NA	NA	NA	2020-02-19 11:43:00	2020-02-19 23:03:00	2020-02-19
1864	NA	181744	2020-02-19 12:00:00	27.125	-77.35	None	NA	NA	NA	NA	NA	NA			2020-02-19 12:00:00
1865	NA	181744	2020-02-20	27.125	-77.35	None	NA	NA	NA	NA	NA	NA	2020-02-20 11:42:00	2020-02-20 23:04:00	2020-02-20
1866	NA	181744	2020-02-20 08:59:59	27.125	-77.375	SST	25.4	25.1887	0	1770	NA	58.528			2020-02-20 08:59:59
1867	NA	181744	2020-02-20 10:52:29	27.125	-77.375	Light - Dawn	NA	NA	16	1770	NA	80.8604			2020-02-20 10:52:29
1868	NA	181744	2020-02-20 12:00:00	27.125	-77.375	None	NA	NA	NA	NA	NA	NA			2020-02-20 12:00:00
1869	NA	181744	2020-02-20 22:38:44	27.15	-77.35	Light - Dusk	NA	NA	16	1770	NA	82.8322			2020-02-20 22:38:44
1870	NA	181744	2020-02-21	27.15	-77.35	None	NA	NA	NA	NA	NA	NA	2020-02-21 11:41:00	2020-02-21 23:05:00	2020-02-21
1871	NA	181744	2020-02-21 12:00:00	27.175	-77.325	None	NA	NA	NA	NA	NA	NA			2020-02-21 12:00:00
1872	NA	181744	2020-02-22	27.2	-77.3	None	NA	NA	NA	NA	NA	NA	2020-02-22 11:40:00	2020-02-22 23:05:00	2020-02-22
1873	NA	181744	2020-02-22 10:54:59	27.2	-77.275	Light - Dawn	NA	NA	16	1770	NA	96.7293			2020-02-22 10:54:59
1874	NA	181744	2020-02-22 11:59:59	27.2	-77.275	SST	25.1	24.45	0	1770	NA	25.625			2020-02-22 11:59:59
1875	NA	181744	2020-02-22 12:00:00	27.2	-77.275	None	NA	NA	NA	NA	NA	NA			2020-02-22 12:00:00
1876	NA	181744	2020-02-22 22:51:14	27.35	-77.275	Light - Dusk	NA	NA	16	1456	NA	86.8605			2020-02-22 22:51:14
1877	NA	181744	2020-02-23	27.35	-77.275	None	NA	NA	NA	NA	NA	NA	2020-02-23 11:39:00	2020-02-23 23:05:00	2020-02-23
1878	NA	181744	2020-02-23 12:00:00	27.475	-77.225	None	NA	NA	NA	NA	NA	NA			2020-02-23 12:00:00
1879	NA	181744	2020-02-24	27.625	-77.2	None	NA	NA	NA	NA	NA	NA	2020-02-24 11:38:00	2020-02-24 23:05:00	2020-02-24
1880	NA	181744	2020-02-24 10:46:14	27.7	-77.2	Light - Dawn	NA	NA	16	1260	NA	92.7635			2020-02-24 10:46:14
1881	NA	181744	2020-02-24 10:59:59	27.7	-77.2	SST	23.5	23.6313	0	1260	NA	66.4683			2020-02-24 10:59:59
1882	NA	181744	2020-02-24 12:00:00	27.7	-77.2	None	NA	NA	NA	NA	NA	NA			2020-02-24 12:00:00
1883	NA	181744	2020-02-24 22:47:29	27.775	-77.125	Light - Dusk	NA	NA	16	1190	NA	77.8743			2020-02-24 22:47:29
1884	NA	181744	2020-02-25	27.775	-77.125	None	NA	NA	NA	NA	NA	NA	2020-02-25 11:37:00	2020-02-25 23:06:00	2020-02-25
1885	NA	181744	2020-02-25 12:00:00	27.825	-77.075	None	NA	NA	NA	NA	NA	NA			2020-02-25 12:00:00
1886	NA	181744	2020-02-26	27.825	-77	None	NA	NA	NA	NA	NA	NA	2020-02-26 11:35:00	2020-02-26 23:06:00	2020-02-26
1887	NA	181744	2020-02-26 12:00:00	27.825	-76.925	None	NA	NA	NA	NA	NA	NA			2020-02-26 12:00:00
1888	NA	181744	2020-02-27	27.825	-76.875	None	NA	NA	NA	NA	NA	NA	2020-02-27 11:34:00	2020-02-27 23:06:00	2020-02-27
1889	NA	181744	2020-02-27 12:00:00	27.85	-76.825	None	NA	NA	NA	NA	NA	NA			2020-02-27 12:00:00
1890	NA	181744	2020-02-28	27.85	-76.75	None	NA	NA	NA	NA	NA	NA	2020-02-28 11:32:00	2020-02-28 23:06:00	2020-02-28
1891	NA	181744	2020-02-28 08:59:59	27.8	-76.675	SST	23.3	23.0625	0	5012	NA	73.2077			2020-02-28 08:59:59
1892	NA	181744	2020-02-28 10:57:29	27.8	-76.675	Light - Dawn	NA	NA	16	5012	NA	85.9997			2020-02-28 10:57:29
1893	NA	181744	2020-02-28 12:00:00	27.8	-76.675	None	NA	NA	NA	NA	NA	NA			2020-02-28 12:00:00
1894	NA	181744	2020-02-28 23:04:59	27.9	-76.65	Light - Dusk	NA	NA	16	5012	NA	73.4784			2020-02-28 23:04:59
1895	NA	181744	2020-02-29	27.9	-76.65	None	NA	NA	NA	NA	NA	NA	2020-02-29 11:31:00	2020-02-29 23:06:00	2020-02-29
1896	NA	181744	2020-02-29 12:00:00	27.925	-76.6	None	NA	NA	NA	NA	NA	NA			2020-02-29 12:00:00
1897	NA	181744	2020-03-01	27.95	-76.55	None	NA	NA	NA	NA	NA	NA	2020-03-01 11:30:00	2020-03-01 23:06:00	2020-03-01
1898	NA	181744	2020-03-01 10:54:59	27.975	-76.475	Light - Dawn	NA	NA	16	5064	NA	71.3136			2020-03-01 10:54:59
1899	NA	181744	2020-03-01 10:59:59	27.975	-76.475	SST	22	22.8762	0	5064	NA	25.7363			2020-03-01 10:59:59
1900	NA	181744	2020-03-01 12:00:00	27.975	-76.475	None	NA	NA	NA	NA	NA	NA			2020-03-01 12:00:00
1901	NA	181744	2020-03-01 21:48:44	27.95	-76.4	Light - Dusk	NA	NA	16	5064	NA	91.0965			2020-03-01 21:48:44
1902	NA	181744	2020-03-02	28.025	-76.425	None	NA	NA	NA	NA	NA	NA	2020-03-02 11:28:00	2020-03-02 23:07:00	2020-03-02
1903	NA	181744	2020-03-02 12:00:00	27.95	-76.425	None	NA	NA	NA	NA	NA	NA			2020-03-02 12:00:00
1904	NA	181744	2020-03-03	27.875	-76.425	None	NA	NA	NA	NA	NA	NA	2020-03-03 11:27:00	2020-03-03 23:07:00	2020-03-03
1905	NA	181744	2020-03-03 06:59:59	27.825	-76.425	SST	21.6	23.0717	0	5064	NA	21.3822			2020-03-03 06:59:59
1906	NA	181744	2020-03-03 10:58:44	27.85	-76.45	Light - Dawn	NA	NA	16	5064	NA	80.0951			2020-03-03 10:58:44
1907	NA	181744	2020-03-03 12:00:00	27.85	-76.45	None	NA	NA	NA	NA	NA	NA			2020-03-03 12:00:00
1908	NA	181744	2020-03-03 23:06:14	27.9	-76.525	Light - Dusk	NA	NA	16	5012	NA	91.7867			2020-03-03 23:06:14
1909	NA	181744	2020-03-04	27.9	-76.525	None	NA	NA	NA	NA	NA	NA	2020-03-04 11:27:00	2020-03-04 23:08:00	2020-03-04
1910	NA	181744	2020-03-04 12:00:00	27.9	-76.575	None	NA	NA	NA	NA	NA	NA			2020-03-04 12:00:00
1911	NA	181744	2020-03-05	27.925	-76.625	None	NA	NA	NA	NA	NA	NA	2020-03-05 11:26:00	2020-03-05 23:09:00	2020-03-05
1912	NA	181744	2020-03-05 07:59:59	27.9	-76.625	SST	23	23.2167	0	5012	NA	54.2492			2020-03-05 07:59:59
1913	NA	181744	2020-03-05 11:01:14	27.9	-76.675	Light - Dawn	NA	NA	16	5012	NA	86.9069			2020-03-05 11:01:14
1914	NA	181744	2020-03-05 12:00:00	27.9	-76.675	None	NA	NA	NA	NA	NA	NA			2020-03-05 12:00:00
1915	NA	181744	2020-03-05 22:59:59	27.925	-76.85	Light - Dusk	NA	NA	16	1262	NA	38.3051			2020-03-05 22:59:59
1916	NA	181744	2020-03-06	27.925	-76.85	None	NA	NA	NA	NA	NA	NA	2020-03-06 11:26:00	2020-03-06 23:11:00	2020-03-06
1917	NA	181744	2020-03-06 12:00:00	27.95	-76.85	None	NA	NA	NA	NA	NA	NA			2020-03-06 12:00:00
1918	NA	181744	2020-03-07	27.95	-76.875	None	NA	NA	NA	NA	NA	NA	2020-03-07 11:25:00	2020-03-07 23:11:00	2020-03-07
1919	NA	181744	2020-03-07 10:53:44	28.075	-76.875	Light - Dawn	NA	NA	16	1285	NA	72.8929			2020-03-07 10:53:44
1920	NA	181744	2020-03-07 11:59:59	28.075	-76.875	SST	23.8	23.495	0	1285	NA	64.5299			2020-03-07 11:59:59
1921	NA	181744	2020-03-07 12:00:00	28.075	-76.875	None	NA	NA	NA	NA	NA	NA			2020-03-07 12:00:00
1922	NA	181744	2020-03-07 22:14:59	27.975	-76.775	Light - Dusk	NA	NA	16	1262	NA	51.299			2020-03-07 22:14:59
1923	NA	181744	2020-03-08	27.975	-76.775	None	NA	NA	NA	NA	NA	NA	2020-03-08 11:23:00	2020-03-08 23:12:00	2020-03-08
1924	NA	181744	2020-03-08 12:00:00	27.925	-76.775	None	NA	NA	NA	NA	NA	NA			2020-03-08 12:00:00
1925	NA	181744	2020-03-09	27.9	-76.8	None	NA	NA	NA	NA	NA	NA	2020-03-09 11:22:00	2020-03-09 23:12:00	2020-03-09
1926	NA	181744	2020-03-09 10:59:59	27.875	-76.825	SST	22.6	22.9	0	1262	NA	45.183			2020-03-09 10:59:59
1927	NA	181744	2020-03-09 11:03:44	27.875	-76.825	Light - Dawn	NA	NA	16	1262	NA	93.8026			2020-03-09 11:03:44
1928	NA	181744	2020-03-09 12:00:00	27.875	-76.825	None	NA	NA	NA	NA	NA	NA			2020-03-09 12:00:00
1929	NA	181744	2020-03-09 22:14:59	27.875	-76.85	Light - Dusk	NA	NA	16	1262	NA	88.7253			2020-03-09 22:14:59
1930	NA	181744	2020-03-10	27.875	-76.85	None	NA	NA	NA	NA	NA	NA	2020-03-10 11:21:00	2020-03-10 23:13:00	2020-03-10
1931	NA	181744	2020-03-10 12:00:00	27.9	-76.875	None	NA	NA	NA	NA	NA	NA			2020-03-10 12:00:00
1932	NA	181744	2020-03-11	27.9	-76.9	None	NA	NA	NA	NA	NA	NA	2020-03-11 11:20:00	2020-03-11 23:14:00	2020-03-11
1933	NA	181744	2020-03-11 10:49:59	27.9	-76.925	Light - Dawn	NA	NA	16	1262	NA	84.5046			2020-03-11 10:49:59
1934	NA	181744	2020-03-11 10:59:59	27.9	-76.925	SST	22.4	22.9617	0	1262	NA	34.3047			2020-03-11 10:59:59
1935	NA	181744	2020-03-11 12:00:00	27.9	-76.925	None	NA	NA	NA	NA	NA	NA			2020-03-11 12:00:00
1936	NA	181744	2020-03-11 22:52:29	27.875	-76.975	Light - Dusk	NA	NA	16	1262	NA	91.3134			2020-03-11 22:52:29
1937	NA	181744	2020-03-12	27.875	-76.975	None	NA	NA	NA	NA	NA	NA	2020-03-12 11:20:00	2020-03-12 23:15:00	2020-03-12
1938	NA	181744	2020-03-12 04:59:59	27.875	-77.025	SST	22.5	23.1846	0	1190	NA	31.8503			2020-03-12 04:59:59
1939	NA	181744	2020-03-12 10:47:29	27.875	-77.075	Light - Dawn	NA	NA	16	1190	NA	51.1025			2020-03-12 10:47:29
1940	NA	181744	2020-03-12 12:00:00	27.875	-77.075	None	NA	NA	NA	NA	NA	NA			2020-03-12 12:00:00
1941	NA	181744	2020-03-12 22:58:44	27.85	-77.025	Light - Dusk	NA	NA	16	1190	NA	90.1869			2020-03-12 22:58:44
1942	NA	181744	2020-03-13	27.85	-77.025	None	NA	NA	NA	NA	NA	NA	2020-03-13 11:19:00	2020-03-13 23:15:00	2020-03-13
1943	NA	181744	2020-03-13 12:00:00	27.825	-76.95	None	NA	NA	NA	NA	NA	NA			2020-03-13 12:00:00
1944	NA	181744	2020-03-14	27.8	-76.875	None	NA	NA	NA	NA	NA	NA	2020-03-14 11:17:00	2020-03-14 23:15:00	2020-03-14
1945	NA	181744	2020-03-14 10:36:14	27.75	-76.775	Light - Dawn	NA	NA	16	1262	NA	83.7038			2020-03-14 10:36:14
1946	NA	181744	2020-03-14 11:59:59	27.75	-76.775	SST	22.6	23.405	0	1262	NA	20.0936			2020-03-14 11:59:59
1947	NA	181744	2020-03-14 12:00:00	27.75	-76.775	None	NA	NA	NA	NA	NA	NA			2020-03-14 12:00:00
1948	NA	181744	2020-03-14 23:03:44	27.725	-76.8	Light - Dusk	NA	NA	16	1404	NA	93.6822			2020-03-14 23:03:44
1949	NA	181744	2020-03-15	27.725	-76.8	None	NA	NA	NA	NA	NA	NA	2020-03-15 11:16:00	2020-03-15 23:16:00	2020-03-15
1950	NA	181744	2020-03-15 12:00:00	27.7	-76.775	None	NA	NA	NA	NA	NA	NA			2020-03-15 12:00:00
1951	NA	181744	2020-03-16	27.65	-76.725	None	NA	NA	NA	NA	NA	NA	2020-03-16 11:14:00	2020-03-16 23:16:00	2020-03-16
1952	NA	181744	2020-03-16 06:59:59	27.6	-76.675	SST	23.5	23.5571	0	4908	NA	61.1287			2020-03-16 06:59:59
1953	NA	181744	2020-03-16 10:31:14	27.6	-76.7	Light - Dawn	NA	NA	16	4908	NA	86.1842			2020-03-16 10:31:14
1954	NA	181744	2020-03-16 12:00:00	27.6	-76.7	None	NA	NA	NA	NA	NA	NA			2020-03-16 12:00:00
1955	NA	181744	2020-03-16 22:57:29	27.55	-76.8	Light - Dusk	NA	NA	16	1404	NA	89.6779			2020-03-16 22:57:29
1956	NA	181744	2020-03-17	27.55	-76.8	None	NA	NA	NA	NA	NA	NA	2020-03-17 11:13:00	2020-03-17 23:17:00	2020-03-17
1957	NA	181744	2020-03-17 12:00:00	26.2	-76.6	None	NA	NA	NA	NA	NA	NA			2020-03-17 12:00:00
1958	NA	181744	2020-03-18	26.2	-76.6	None	NA	NA	NA	NA	NA	NA	2020-03-18 11:11:00	2020-03-18 23:16:00	2020-03-18
1959	NA	181744	2020-03-18 12:00:00	26.175	-76.625	None	NA	NA	NA	NA	NA	NA			2020-03-18 12:00:00
1960	NA	181744	2020-03-19	26.125	-76.65	None	NA	NA	NA	NA	NA	NA	2020-03-19 11:11:00	2020-03-19 23:17:00	2020-03-19
1961	NA	181744	2020-03-19 12:00:00	26.05	-76.675	None	NA	NA	NA	NA	NA	NA			2020-03-19 12:00:00
1962	NA	181744	2020-03-20	25.95	-76.75	None	NA	NA	NA	NA	NA	NA	2020-03-20 11:10:00	2020-03-20 23:18:00	2020-03-20
1963	NA	181744	2020-03-20 12:00:00	25.875	-76.825	None	NA	NA	NA	NA	NA	NA			2020-03-20 12:00:00
1964	NA	181744	2020-03-21	25.825	-76.875	None	NA	NA	NA	NA	NA	NA	2020-03-21 11:09:00	2020-03-21 23:19:00	2020-03-21
1965	NA	181744	2020-03-21 12:00:00	25.775	-76.95	None	NA	NA	NA	NA	NA	NA			2020-03-21 12:00:00
1966	NA	181744	2020-03-22	25.7	-77.075	None	NA	NA	NA	NA	NA	NA	2020-03-22 11:09:00	2020-03-22 23:20:00	2020-03-22
1967	NA	181744	2020-03-22 08:59:59	25.65	-77.15	SST	24.5	24.4925	0	4448	NA	71.6531			2020-03-22 08:59:59
1968	NA	181744	2020-03-22 10:28:44	25.65	-77.15	Light - Dawn	NA	NA	16	4448	NA	46.035			2020-03-22 10:28:44
1969	NA	181744	2020-03-22 12:00:00	25.65	-77.15	None	NA	NA	NA	NA	NA	NA			2020-03-22 12:00:00
1970	NA	181744	2020-03-22 23:14:59	25.575	-77.125	Light - Dusk	NA	NA	16	4448	NA	35.0328			2020-03-22 23:14:59
1971	NA	181744	2020-03-23	25.575	-77.125	None	NA	NA	NA	NA	NA	NA	2020-03-23 11:08:00	2020-03-23 23:21:00	2020-03-23
1972	NA	181744	2020-03-23 12:00:00	25.55	-77.2	None	NA	NA	NA	NA	NA	NA			2020-03-23 12:00:00
1973	NA	181744	2020-03-24	25.475	-77.225	None	NA	NA	NA	NA	NA	NA	2020-03-24 11:08:00	2020-03-24 23:22:00	2020-03-24
1974	NA	181744	2020-03-24 08:59:59	27.25	-77.425	SST	25.2	25.0337	0	1456	NA	78.8691			2020-03-24 08:59:59
1975	NA	181744	2020-03-24 10:19:59	27.25	-77.425	Light - Dawn	NA	NA	16	1456	NA	92.6297			2020-03-24 10:19:59
1976	NA	181744	2020-03-24 12:00:00	27.25	-77.425	None	NA	NA	NA	NA	NA	NA			2020-03-24 12:00:00
1977	NA	181744	2020-03-24 22:53:44	27.1	-77.525	Light - Dusk	NA	NA	16	1269	NA	90.4581			2020-03-24 22:53:44
1978	NA	181744	2020-03-25	27.1	-77.525	None	NA	NA	NA	NA	NA	NA	2020-03-25 11:07:00	2020-03-25 23:24:00	2020-03-25
1979	NA	181744	2020-03-25 12:00:00	25.425	-77.325	None	NA	NA	NA	NA	NA	NA			2020-03-25 12:00:00
1980	NA	181744	2020-03-26	25.425	-77.325	None	NA	NA	NA	NA	NA	NA	2020-03-26 11:06:00	2020-03-26 23:23:00	2020-03-26
1981	NA	181744	2020-03-26 10:14:59	27.025	-77.55	Light - Dawn	NA	NA	16	1269	NA	98.6744			2020-03-26 10:14:59
1982	NA	181744	2020-03-26 10:59:59	27.025	-77.55	SST	25.5	25.4383	0	1269	NA	73.9843			2020-03-26 10:59:59
1983	NA	181744	2020-03-26 12:00:00	27.025	-77.55	None	NA	NA	NA	NA	NA	NA			2020-03-26 12:00:00
1984	NA	181744	2020-03-26 23:02:29	26.95	-77.575	Light - Dusk	NA	NA	16	45	NA	76.0556			2020-03-26 23:02:29
1985	NA	181744	2020-03-27	26.95	-77.575	None	NA	NA	NA	NA	NA	NA	2020-03-27 11:05:00	2020-03-27 23:25:00	2020-03-27
1986	NA	181744	2020-03-27 12:00:00	25.475	-77.425	None	NA	NA	NA	NA	NA	NA			2020-03-27 12:00:00
1987	NA	181744	2020-03-28	25.75	-77.575	None	NA	NA	NA	NA	NA	NA	2020-03-28 11:05:00	2020-03-28 23:25:00	2020-03-28
1988	NA	181744	2020-03-28 10:23:44	25.825	-77.625	Light - Dawn	NA	NA	16	2934	NA	95.8517			2020-03-28 10:23:44
1989	NA	181744	2020-03-28 11:59:59	25.825	-77.625	SST	25.6	25.495	0	2934	NA	73.5757			2020-03-28 11:59:59
1990	NA	181744	2020-03-28 12:00:00	25.825	-77.625	None	NA	NA	NA	NA	NA	NA			2020-03-28 12:00:00
1991	NA	181744	2020-03-28 23:04:59	25.825	-77.6	Light - Dusk	NA	NA	16	2934	NA	90.5035			2020-03-28 23:04:59
1992	NA	181744	2020-03-29	25.825	-77.6	None	NA	NA	NA	NA	NA	NA	2020-03-29 11:04:00	2020-03-29 23:26:00	2020-03-29
1993	NA	181744	2020-03-29 12:00:00	25.775	-77.575	None	NA	NA	NA	NA	NA	NA			2020-03-29 12:00:00
1994	NA	181744	2020-03-30	25.775	-77.6	None	NA	NA	NA	NA	NA	NA	2020-03-30 11:03:00	2020-03-30 23:26:00	2020-03-30
1995	NA	181744	2020-03-30 10:16:14	25.725	-77.6	Light - Dawn	NA	NA	16	2374	NA	96.569			2020-03-30 10:16:14
1996	NA	181744	2020-03-30 10:59:59	25.725	-77.6	SST	25.8	25.5733	0	2374	NA	72.3081			2020-03-30 10:59:59
1997	NA	181744	2020-03-30 12:00:00	25.725	-77.6	None	NA	NA	NA	NA	NA	NA			2020-03-30 12:00:00
1998	NA	181744	2020-03-30 22:44:59	25.675	-77.525	Light - Dusk	NA	NA	16	2374	NA	79.9948			2020-03-30 22:44:59
[truncated: 622 more rows]

## Sheet: Supplemental Figure 7
Core site	Core	Depth	DBD	LOI	Corg
		cm	g/cm3	%	% DW
S1	C2	0-1	0.77	3.85	0.62
		2022-01-02	0.76	4.192	0.57
		2022-02-03	0.76	4.294	0.59
		2022-03-05	0.8	3.83	0.64
		2022-05-07	0.81	4.163	0.66
		2022-07-09	0.67	5.101	0.67
		2022-09-11	0.78	4.635	0.69
		2022-11-13	0.71	4.533	0.67
		13-15	0.86	3.766	0.68
S1	C3	0-1	0.59	3.196	0.54
		2022-01-02	0.84	2.725	0.52
		2022-02-03	0.81	3.874	0.51
		2022-03-04	0.84	4.136	0.51
		2022-04-06	1	3.193	0.51
		2022-06-09	1.01	3.802	0.56
		2022-09-11	0.89	3.452	0.54
		2022-11-13	0.85	3.626	0.61
		13-15	0.84	3.486	0.51
S2	C2	0-1	1.03	3.32	0.71
		2022-01-02	0.81	4.358	0.71
		2022-02-03	0.77	4.065	0.69
		2022-03-05	0.93	3.657	0.69
		2022-05-07	0.84	3.867	0.73
		2022-07-09	0.89	3.596	0.74
		2022-09-11	0.89	4.457	0.76
		2022-11-13	0.89	4.144	0.85
		13-15	0.85	3.527	1
S2	C3	0-1	0.62	4.422	0.92
		2022-01-02	0.68	3.557	0.83
		2022-02-03	0.75	3.448	0.78
		2022-03-05	0.74	3.869	0.78
		2022-05-07	0.78	4.15	0.8
		2022-07-09	0.81	4.055	0.84
		2022-09-11	0.73	4.563	0.88
		2022-11-13	0.81	4.236	0.87
		13-15	0.78	4.048	0.9
S3	C2	0-1	1.13	3.464	0.61
		2022-01-02	1.25	2.682	0.61
		2022-02-03	1.24	2.4	0.6
		2022-03-05	1.03	2.695	0.64
		2022-05-07	0.57	2.611	0.6
		2022-07-09	0.62	3.184	0.61
		2022-09-11	1.05	3.097	0.6
		2022-11-13	1.08	2.722	0.59
		13-15	1.2	2.625	0.61
S3	C3	0-1	0.63	3.198	0.69
		1-3.5	0.71	2.947	0.67
		3.5-4.5	0.62	3.401	0.56
		4.5-6.5	0.74	3.232	0.62
		6.5-8.5	0.9	2.787	0.66
		8.5-10.5	0.75	3.375	0.58
		10.5-12.5	1.28	2.933	0.58
		12.5-14.5	0.82	3.122	0.62
		14.5-16.5	1.18	3.074	0.54
S4	C2	0-1	0.68	3.87	0.89
		2022-01-02	0.56	4.09	0.81
		2022-02-03	0.56	3.808	0.94
		2022-03-05	0.69	3.859	0.99
		2022-05-07	0.7	3.993	0.99
		2022-07-09	0.59	3.469	0.9
		2022-09-11	0.71	3.29	0.78
		2022-11-13	0.66	3.761	0.75
		13-15	0.58	3.293	0.76
S4	C3	0-1	0.12	3.125	1.4
		2022-01-02	0.17	3.125	1.34
		2022-02-03	0.29	3.03	1.07
		2022-03-05	0.51	3.153	0.9
		2022-05-07	0.67	3.094	0.7
		2022-07-09	0.53	2.781	0.83
		2022-09-11	0.51	3.373	0.89
		2022-11-13	0.43	3.988	1.06
		13-15	0.63	3.18	0.87
S5	C2	0-1	1.18	3.082	0.8
		2022-01-02	1.1	3.448	0.82
		2022-02-03	0.87	3.427	0.86
		2022-03-05	0.87	4.348	0.79
		2022-05-07	1.07	3.229	0.89
		2022-07-09	1.18	3.812	0.68
		2022-09-11	1.18	3.261	0.69
		2022-11-13	1.32	3.113	0.8
		13-15	1.33	2.792	0.71
S5	C3	0-1	1.23	3.421	0.85
		2022-01-02	0.71	4.208	0.93
		2022-02-03	1.11	4.025	0.94
		2022-03-05	1.05	3.981	0.91
		2022-05-07	0.93	3.097	0.81
		2022-07-09	0.92	3.683	0.83
		2022-09-11	1.05	3.102	0.86
		2022-11-13	1.07	3.1	0.85
		13-15	1.07	2.745	0.79
S6	C2	0-1	0.6	3.232	0.52
		2022-01-02	1.08	3.075	0.58
		2022-02-03	0.99	3.219	0.59
		2022-03-05	0.7	3.448	0.6
		2022-05-07	1.01	3.796	0.63
		2022-07-09	1.05	3.037	0.69
		2022-09-11	0.32	4.3	0.7
		2022-11-13	0.96	3.731	0.77
		13-15	1.03	3.17	0.54
S6	C3	0-1	0.66	2.766	0.6
		2022-01-02	0.42	2.869	0.57
		2022-02-03	0.99	2.671	0.56
		2022-03-05	0.21	5.106	0.61
		2022-05-07	0.42	3.961	0.6
		2022-07-09	0.45	4.031	0.61
		2022-09-11	0.26	3.421	0.66
		2022-11-13	0.67	4.459	0.65
		13-15	0.64	3.582	0.73
S7	C2	0-1	0.83	2.893	0.83
		2022-01-02	1.45	2.596	0.66
		2022-02-03	0.71	3.024	0.63
		2022-03-05	1.07	2.753	0.7
		2022-05-07	1.12	2.673	0.68
		2022-07-09	1.45	2.757	0.64
		2022-09-11	1.39	2.663	0.7
		2022-11-13	1.21	2.657	0.42
		13-15	1.3	2.483	0.58
S8	C2	0-1	1.26	5.138	1.1
		2022-01-02	0.96	5.373	1.26
		2022-02-03	0.9	5.357	1.34
		2022-03-05	0.8	4.434	1.45
		2022-05-07	0.81	4.663	1.07
		2022-07-09	0.86	4.748	1.26
		2022-09-11	0.89	5.473	1.28
		2022-11-13	0.97	5.299	1.33
		13-15	0.95	5.5	1.21
S9	C2	0-1	1.3	2.498	0.58
		2022-01-02	1.72	3.034	0.57
		2022-02-03	1.1	2.871	0.56
		2022-03-05	1.27	2.885	0.59
		2022-05-07	1.13	2.621	0.56
		2022-07-09	1.22	2.789	0.52
		2022-09-11	1.26	2.552	0.56
		2022-11-13	1.41	2.305	0.58
		13-15	1.26	2.224	0.53
S10	C3	0-1	1.82	2.863	0.55
		2022-01-02	1.27	2.841	0.57
		2022-02-03	1.36	3.418	0.61
		2022-03-05	0.87	3.445	0.6
		2022-05-07	0.94	2.695	0.59
		2022-07-09	1.07	3.232	0.66
		2022-09-11	0.52	3.22	0.55

## Sheet: Supplemental Figure 8
Core site	Depth	DBD	LOI	Estimated Corg
	cm	g/cm3	%	% DW
1w	0-2	0.5	3.758	0.78
1w	2-5	0.84	4.076	0.829
1w	5-10	0.79	5.083	0.982
1w	10-15	0.64	4.221	0.851
1w	15-20	0.59	4.597	0.908
1w	20-25	0.75	4.839	0.944
1w	25-30	0.81	4.357	0.871
2w	0-2	0.51	7.157	1.297
2w	2-5	0.64	7.262	1.313
2w	5-10	0.47	6.554	1.205
2w	10-15	0.86	6.381	1.179
2w	15-20	0.9	7.54	1.355
2w	20-25	0.65	8.774	1.543
2w	25-30	0.68	9.763	1.693
3w	0-2	0.9	5.209	1.001
3w	2-5	0.66	4.604	0.909
3w	5-10	0.74	4.66	0.917
3w	10-15	0.73	4.971	0.965
3w	15-20	0.76	5.664	1.07
3w	20-25	0.67	4.599	0.908
3w	25-30	0.71	4.588	0.906
4w	0-2	1.34	3.3	0.711
4w	2-5	1.13	3.054	0.673
4w	5-10	1.14	3.271	0.706
4w	10-15	1.05	3.47	0.736
4w	15-20	1.04	3.657	0.765
4w	20-25	0.66	3.707	0.772
4w	25-30	0.84	3.868	0.797
5u	0-2	2.24	2.792	0.633
5u	2-5	2.02	1.695	0.467
5u	5-10	1.25	2.451	0.582
5u	10-15	1.11	2.493	0.588
5u	15-20	1.22	2.468	0.584
5u	20-25	1.14	2.883	0.647
5u	25-30	1.22	2.4	0.574
